# Supplementary material for: Digestibility and transcriptomic profiling of kidney, pancreas, follicle, and uterus in laying hens supplemented with phytogenic feed additive
Source: Poult Sci. 2025 Dec 8;105(2):106219. doi: 10.1016/j.psj.2025.106219 (PMC12774750; doi:10.1016/j.psj.2025.106219)
Supplement: Supplementary file 1 — Supplemental Table S1. Differentially expressed genes comparing laying hens supplemented with Biostrong 510 (BS) versus controls. [file mmc1.xlsx]

## Sheet: Follicle DEGs
Supplementary Table S1. Differentially expressed genes comparing laying hens supplemented with Biostrong 510 (BS) versus controls.
Ensembl ID	log2 Fold Change (Control vs. BS)	Average log2 count per million (CPM)	P-value	Adjusted P-value	Gene symbol
ENSGALG00000007320	-4.0199	0.893919	2.03448e-10	2.32201e-06	FXYD2
ENSGALG00000006134	-4.803	0.146391	4.63216e-10	2.64342e-06	HOGA1
ENSGALG00000016690	-6.23647	3.62884	4.99552e-09	1.66305e-05	CYP2AC1
ENSGALG00000016667	-5.45485	6.14204	5.82844e-09	1.66305e-05	AvBD10
ENSGALG00000051283	-4.06278	3.64186	8.25719e-09	1.85639e-05	LOC426220
ENSGALG00000004196	-3.85379	1.46127	9.75904e-09	1.85639e-05	UGT1A1
ENSGALG00000041978	-3.18577	3.10888	1.29098e-08	2.10491e-05	K123
ENSGALG00000015492	-5.35207	0.233517	1.76396e-08	2.51658e-05	PDZK1
ENSGALG00000029827	-5.30846	0.420233	2.29649e-08	2.91228e-05	ACSM4
ENSGALG00000034772	-4.00493	0.291288	4.06141e-08	4.41635e-05	SLC27A5
ENSGALG00000010417	-2.37531	1.62292	4.25641e-08	4.41635e-05	VDHAP
ENSGALG00000016570	-4.04144	1.70908	7.87697e-08	7.38883e-05	Gulo
ENSGALG00000019114	-2.31757	0.761504	8.41601e-08	7.38883e-05	CLDN10
ENSGALG00000021848	-5.34179	2.14985	9.18605e-08	7.48881e-05	AVDL
ENSGALG00000041965	-3.68737	0.975071	1.20725e-07	8.44925e-05	MIOX
ENSGALG00000054473	-2.95938	1.28837	1.22265e-07	8.44925e-05	SLC13A3
ENSGALG00000019527	-4.37309	0.161192	1.2585e-07	8.44925e-05	SLC6A19
ENSGALG00000010469	-4.35382	3.12128	1.49855e-07	9.5019e-05	CYP4A22
ENSGALG00000051882	-4.53376	3.36392	1.59837e-07	9.60146e-05	MUC4
ENSGALG00000006627	-3.08755	0.668055	2.33554e-07	0.000133281	UPB1
ENSGALG00000007636	-3.86171	0.178731	3.20767e-07	0.000174334	PCK1
ENSGALG00000030034	-2.7089	0.653309	4.22494e-07	0.000210327	G6PC
ENSGALG00000003075	-5.77029	3.40913	4.23848e-07	0.000210327	SLC34A1
ENSGALG00000002200	-5.40831	1.28102	5.94709e-07	0.000282817	ACSM3
ENSGALG00000050372	-3.18033	0.00941621	5.49052e-06	0.00245329	SYCN
ENSGALG00000039011	-2.62916	1.41397	5.5887e-06	0.00245329	DPYS
ENSGALG00000001661	-3.24408	0.474621	7.26175e-06	0.00306966	SLC22A7
ENSGALG00000038740	-3.49692	6.83776	1.10886e-05	0.00451991	AMY1B
ENSGALG00000027189	-3.58418	1.76008	2.84509e-05	0.0111972	CELA3A
ENSGALG00000000608	-1.06651	1.2787	3.17624e-05	0.0120838	CDH1
ENSGALG00000006834	-2.74424	3.02216	3.30521e-05	0.0121689	CPB1
ENSGALG00000000038	-3.83685	1.58763	3.6814e-05	0.0131303	CTRB1
ENSGALG00000034436	-2.51925	4.7822	4.04124e-05	0.0135755	CEL
ENSGALG00000034934	-3.47232	0.106328	4.04411e-05	0.0135755	CLPS
ENSGALG00000045557	-2.0804	1.46184	4.26919e-05	0.0137393	MTTPL
ENSGALG00000016761	-3.08903	2.05136	4.33366e-05	0.0137393	LYG2
ENSGALG00000009231	-3.55519	3.58011	6.38056e-05	0.019682	PNLIPRP1
ENSGALG00000016724	-1.12947	3.34182	8.30726e-05	0.0249509	RGN
ENSGALG00000001863	3.14301	0.505554	0.000108744	0.0318239	VTG2
ENSGALG00000044661	-1.52768	2.23065	0.00014862	0.0424062	KLK6
ENSGALG00000045522	-3.24349	1.0491	0.000190291	0.0520719	C6orf58
ENSGALG00000008087	-3.7145	4.04946	0.00019162	0.0520719	CPA1
ENSGALG00000007596	-2.05412	0.566105	0.000221445	0.0583345	LOC416086
ENSGALG00000043872	-3.50522	4.17472	0.000224888	0.0583345	SIIL
ENSGALG00000035368	-3.58533	3.17871	0.000237056	0.0601245	CTRL
ENSGALG00000004568	-3.63826	4.02065	0.000331372	0.0822187	CELA2A
ENSGALG00000019553	-2.13718	1.53735	0.00035307	0.0857385	SERPINB10B
ENSGALG00000012613	-0.947214	2.92204	0.000370289	0.0880464	FBP1
ENSGALG00000008048	-3.05266	2.83765	0.000387154	0.0901779	CPA2
ENSGALG00000039406	-3.36313	2.97501	0.000414504	0.092884	CTRC
ENSGALG00000040666	-1.77866	0.194553	0.000415048	0.092884	ATP6V0A4
ENSGALG00000015134	2.85707	1.48402	0.00057784	0.126829	APOV1
ENSGALG00000010473	-1.07639	2.00356	0.000846203	0.17797	PDZK1IP1
ENSGALG00000006323	-3.08036	5.67064	0.000850962	0.17797	LECT2
ENSGALG00000027296	-3.16955	2.35814	0.000865766	0.17797	CPA5
ENSGALG00000024272	-2.21413	3.6421	0.000873216	0.17797	S100A12
ENSGALG00000004804	-3.12393	1.07049	0.000982672	0.196764	TGM3
ENSGALG00000034825	-3.0422	2.46349	0.00117059	0.230351	CELA1
ENSGALG00000020989	-2.99371	2.36173	0.00130247	0.251958	PLA2G1B
ENSGALG00000022815	-2.9809	4.41072	0.00135945	0.258598	AvBD1
ENSGALG00000034150	-3.40496	0.768802	0.00153767	0.287704	CAMP
ENSGALG00000040070	-0.913684	1.13831	0.00164069	0.302029	PDIA2
ENSGALG00000047285	-2.9821	3.42478	0.00179261	0.324757	BD7
ENSGALG00000001091	-0.802199	0.215643	0.00182297	0.325096	C1orf116
ENSGALG00000026781	-0.796471	1.90171	0.0019908	0.345865	ALOX5AP
ENSGALG00000032922	-0.7912	4.32376	0.00200004	0.345865	GSTM4
ENSGALG00000027973	-3.22811	0.256677	0.00210718	0.358955	CAMP
ENSGALG00000025800	-1.13909	0.0270087	0.00213865	0.358958	LOC100859906
ENSGALG00000040619	-0.95087	0.336498	0.00277904	0.459682	BAAT
ENSGALG00000002201	0.517471	5.8068	0.00292711	0.477258	PPL
ENSGALG00000019696	-3.24026	2.04358	0.00308461	0.495855	CAMP
ENSGALG00000016669	-3.05354	3.98713	0.00318645	0.505112	AvBD2
ENSGALG00000053254	-0.647653	3.78407	0.0033291	0.520495	EHHADH
ENSGALG00000050634	-0.928222	1.9171	0.0034332	0.529517	LOC112530469
ENSGALG00000012456	-0.817281	3.22322	0.00397932	0.605564	RAC2
ENSGALG00000005968	-1.70493	3.57821	0.00404985	0.608189	MMP11
ENSGALG00000038254	-0.94936	1.75281	0.00417138	0.618303	CUZD1
ENSGALG00000002854	0.648059	3.34362	0.00440638	0.644762	PDZD2
ENSGALG00000030065	0.49564	3.69188	0.00447982	0.647212	TENM3
ENSGALG00000001168	-0.40023	5.74443	0.00464808	0.663126	POLR2C
ENSGALG00000036686	-0.875714	4.89464	0.00473806	0.667618	PLTP
ENSGALG00000004614	-0.677678	3.45067	0.00483888	0.667974	NPL
ENSGALG00000013072	0.769353	4.09007	0.00485764	0.667974	AKR1C2
ENSGALG00000016668	-3.07363	1.98702	0.00540796	0.728261	AvBD6
ENSGALG00000035429	0.604992	0.324646	0.00544022	0.728261	XKR4
ENSGALG00000028871	-1.0383	0.275697	0.00551703	0.728261	SLC38A3
ENSGALG00000052306	-1.25645	2.21681	0.00555129	0.728261	ENSGALG00000052306
ENSGALG00000023953	-0.773065	0.0471945	0.00571862	0.741687	LOC419851
ENSGALG00000039257	-0.88687	1.1581	0.00603767	0.772981	CYP4F11
ENSGALG00000017125	0.607481	1.12936	0.00609535	0.772981	MICU2
ENSGALG00000026981	0.428258	3.45768	0.00678834	0.807427	NHSL1
ENSGALG00000040737	0.446125	2.34715	0.00725688	0.807427	MANBAL
ENSGALG00000043610	-1.07334	4.49217	0.00774998	0.807427	LOC100857892
ENSGALG00000005354	0.413755	3.02437	0.00787593	0.807427	ZBTB5
ENSGALG00000010825	-0.799028	1.05145	0.00850303	0.807427	AGR2
ENSGALG00000021569	-0.649282	4.77919	0.00895847	0.807427	C1QA
ENSGALG00000036798	0.43152	9.12462	0.00945081	0.807427	COL4A1
ENSGALG00000005094	-0.686948	0.409912	0.00953492	0.807427	GRAP
ENSGALG00000048390	-1.09236	0.324915	0.0096077	0.807427	IGLV3-32
ENSGALG00000002759	0.542837	4.20167	0.00972243	0.807427	PEAK1
ENSGALG00000014997	-0.500173	0.926466	0.00976778	0.807427	PLA1A
ENSGALG00000015403	0.583507	3.70291	0.0100666	0.807427	EPHA3
ENSGALG00000031597	-1.22033	3.18188	0.0103637	0.807427	HBQ1
ENSGALG00000002145	0.715456	3.66816	0.0103937	0.807427	CAMSAP2
ENSGALG00000009304	0.600384	2.11436	0.0107017	0.807427	RAB11FIP2
ENSGALG00000013579	0.710531	4.76015	0.0109557	0.807427	FAT1
ENSGALG00000023435	-1.05184	1.50418	0.0110503	0.807427	GATM
ENSGALG00000019761	-1.1667	1.53018	0.0111563	0.807427	CHAD
ENSGALG00000039741	0.800702	1.11751	0.0114989	0.807427	TNFRSF8
ENSGALG00000004860	-0.754931	1.32541	0.0115748	0.807427	RASD1
ENSGALG00000017075	0.520846	3.22601	0.0118834	0.807427	FRY
ENSGALG00000019755	-0.972512	0.873531	0.0118942	0.807427	CD300C
ENSGALG00000048104	-1.02114	0.67681	0.0121122	0.807427	ENSGALG00000048104
ENSGALG00000046494	0.451135	0.442742	0.0121496	0.807427	CASP10
ENSGALG00000039990	0.544801	5.28348	0.0124925	0.807427	TNC
ENSGALG00000044339	-0.581916	0.844917	0.0125536	0.807427	JAML
ENSGALG00000003568	0.444162	2.5413	0.0126134	0.807427	PPP1R16B
ENSGALG00000048034	-0.452713	5.02688	0.012652	0.807427	CCT3
ENSGALG00000005483	0.587747	5.38487	0.0126716	0.807427	CDH13
ENSGALG00000012877	0.473608	3.79513	0.0127777	0.807427	CREB3L2
ENSGALG00000034392	1.2101	1.3392	0.0128545	0.807427	ENSGALG00000034392
ENSGALG00000036547	-0.699378	1.5076	0.0131605	0.807427	LOC429518
ENSGALG00000016868	0.713207	1.32049	0.013217	0.807427	NALCN
ENSGALG00000028256	-0.575089	2.16592	0.0133466	0.807427	CCL19
ENSGALG00000008369	0.394576	5.05479	0.0136314	0.807427	ABCC5
ENSGALG00000027536	0.828185	0.496181	0.0136962	0.807427	PERP
ENSGALG00000004033	0.439275	0.948296	0.013729	0.807427	GALNT10
ENSGALG00000016870	0.482948	2.5144	0.0138752	0.807427	TMTC4
ENSGALG00000049577	0.93847	0.193778	0.0139026	0.807427	SHISAL2A
ENSGALG00000016843	0.345459	8.33813	0.0141295	0.807427	COL4A2
ENSGALG00000006575	0.808562	3.06263	0.0144493	0.807427	VIPR2
ENSGALG00000005541	-0.56647	2.25211	0.0149486	0.807427	GJB1
ENSGALG00000033660	0.366401	3.52709	0.0151119	0.807427	PRDM10
ENSGALG00000034303	-0.350019	2.43859	0.0152685	0.807427	C1orf115
ENSGALG00000014769	0.492467	2.93577	0.0159785	0.807427	NLN
ENSGALG00000046823	-0.500734	4.25369	0.0160208	0.807427	SNX22
ENSGALG00000014786	0.63686	1.64616	0.0162352	0.807427	PIK3R1
ENSGALG00000011623	0.473048	2.98922	0.016436	0.807427	ADAMTS3
ENSGALG00000015554	0.572482	1.23659	0.0165283	0.807427	SORCS2
ENSGALG00000030940	-0.776133	3.95951	0.0165374	0.807427	BLB2
ENSGALG00000020160	-0.576998	2.03348	0.0165984	0.807427	ADH6
ENSGALG00000036301	0.348699	2.39887	0.0167403	0.807427	KIAA0895
ENSGALG00000005763	-0.854094	2.20279	0.0167583	0.807427	VILL
ENSGALG00000002397	-0.626822	1.51662	0.0171978	0.807427	PSPH
ENSGALG00000032658	-0.554405	2.81031	0.0174214	0.807427	FMNL1
ENSGALG00000032640	0.453739	4.55128	0.0175062	0.807427	CRIM1
ENSGALG00000054856	-0.660851	0.0894044	0.0175136	0.807427	Adh6a
ENSGALG00000010589	0.524745	2.01279	0.0175302	0.807427	FLRT2
ENSGALG00000006542	0.569998	4.76124	0.0176421	0.807427	ESYT2
ENSGALG00000015284	0.382249	3.45712	0.01773	0.807427	RGMB
ENSGALG00000012342	0.57077	3.97582	0.0177497	0.807427	SASH1
ENSGALG00000017065	0.461987	3.19866	0.0179419	0.807427	STARD13
ENSGALG00000004960	0.52178	7.48982	0.0180167	0.807427	FBN1
ENSGALG00000038671	-0.528209	4.69211	0.0182839	0.807427	LOC422090
ENSGALG00000030075	-1.08742	4.42612	0.0184461	0.807427	FCGBP
ENSGALG00000030789	0.430686	2.44134	0.0186292	0.807427	PGAP1
ENSGALG00000002240	0.412923	2.24216	0.0186303	0.807427	C3orf18
ENSGALG00000007771	0.335701	4.22205	0.018647	0.807427	FAM210B
ENSGALG00000005958	0.682997	1.78994	0.0187016	0.807427	ENSGALG00000005958
ENSGALG00000010785	-0.439863	2.66388	0.0187237	0.807427	ACOT11
ENSGALG00000008097	0.30683	3.97269	0.0195036	0.807427	CELF1
ENSGALG00000031542	0.311983	4.6875	0.01961	0.807427	EXT2
ENSGALG00000013674	-0.304051	3.41079	0.0196382	0.807427	TUSC3
ENSGALG00000003987	-0.429064	2.59972	0.0200787	0.807427	TRAF4
ENSGALG00000000255	0.698748	4.10518	0.0201956	0.807427	MAN2A1
ENSGALG00000004341	-0.527721	2.67428	0.0203035	0.807427	Cryzl2
ENSGALG00000030305	-0.474061	3.22002	0.0203679	0.807427	XKR8
ENSGALG00000032974	0.507906	5.38292	0.0204099	0.807427	ADAMTS2
ENSGALG00000049402	-0.726091	3.62712	0.0206708	0.807427	CR2
ENSGALG00000017229	0.884221	0.330844	0.0209628	0.807427	FAT3
ENSGALG00000011831	0.383424	4.83699	0.0211143	0.807427	ANKRD50
ENSGALG00000002984	-0.356677	3.5455	0.0215622	0.807427	RAB24
ENSGALG00000014768	0.495919	4.15546	0.021567	0.807427	SGTB
ENSGALG00000026300	-0.444009	3.18009	0.0225443	0.807427	Tomm5
ENSGALG00000012211	0.441989	4.90647	0.0225519	0.807427	PDLIM5
ENSGALG00000008886	0.434875	2.44338	0.0227113	0.807427	ZNF618
ENSGALG00000002581	-0.448048	1.40084	0.0227459	0.807427	HTATIP2
ENSGALG00000038923	-0.530738	1.92299	0.0227648	0.807427	CES3
ENSGALG00000055000	-0.470983	0.205526	0.0230846	0.807427	KCTD14
ENSGALG00000003628	0.391076	4.58921	0.0232963	0.807427	TLN2
ENSGALG00000004266	-0.359966	4.1281	0.023323	0.807427	TNFAIP8L1
ENSGALG00000036093	-0.645051	0.988776	0.0234695	0.807427	PTPN7
ENSGALG00000013505	0.704451	4.20578	0.0238661	0.807427	SYNE1
ENSGALG00000010270	0.339273	3.78693	0.0240849	0.807427	AREL1
ENSGALG00000005527	0.612416	0.783055	0.0243081	0.807427	APPL1
ENSGALG00000006900	-0.648141	0.0883068	0.0244878	0.807427	C20orf173
ENSGALG00000007579	-0.510043	1.31611	0.0246555	0.807427	APBB1IP
ENSGALG00000007886	-0.578861	1.12019	0.0247978	0.807427	PAMR1
ENSGALG00000006482	-0.600826	0.605302	0.0249414	0.807427	FAH
ENSGALG00000030710	0.343618	1.21676	0.0252024	0.807427	L3MBTL1
ENSGALG00000028174	0.369395	5.17623	0.0254389	0.807427	CAVIN2
ENSGALG00000001229	0.515805	2.37531	0.0255579	0.807427	SKI
ENSGALG00000035604	-0.36781	4.27016	0.025991	0.807427	USB1
ENSGALG00000005079	0.389282	6.22283	0.0263852	0.807427	VCL
ENSGALG00000014321	0.375974	1.98654	0.0264865	0.807427	SMIM14
ENSGALG00000055117	0.854825	1.49085	0.0265791	0.807427	ENSGALG00000055117
ENSGALG00000047924	0.531146	4.88226	0.0266639	0.807427	MANBAL
ENSGALG00000051142	0.408245	2.81843	0.0266915	0.807427	FAM180B
ENSGALG00000008418	-0.37423	4.63599	0.026807	0.807427	LARGE2
ENSGALG00000011805	-0.886533	0.186107	0.0268341	0.807427	Ugt2b1
ENSGALG00000012067	0.392063	1.60601	0.0269758	0.807427	LMLN
ENSGALG00000012357	-0.756674	2.99085	0.0271203	0.807427	CXCR4
ENSGALG00000028928	-0.749254	2.76032	0.0275219	0.807427	LCAT
ENSGALG00000006705	0.654446	2.69292	0.0275745	0.807427	MYOF
ENSGALG00000015071	0.465768	4.99555	0.0276038	0.807427	FOCAD
ENSGALG00000054971	-0.629847	1.68622	0.0276296	0.807427	ARHGAP30
ENSGALG00000027747	-0.612757	0.503001	0.0276643	0.807427	TROJANZ
ENSGALG00000008689	0.515414	2.19694	0.027679	0.807427	ENSGALG00000008689
ENSGALG00000048500	1.33729	0.911587	0.0279294	0.807427	ENSGALG00000048500
ENSGALG00000032087	0.493597	0.676552	0.0279668	0.807427	MC5R
ENSGALG00000011813	0.46525	3.21665	0.0280125	0.807427	HEG1
ENSGALG00000037939	-0.31388	5.39395	0.0280557	0.807427	ADGRG1
ENSGALG00000030147	0.512724	3.14688	0.0280738	0.807427	AFF4
ENSGALG00000015407	0.498789	0.286157	0.0281048	0.807427	PLAG1
ENSGALG00000009476	0.452447	4.81931	0.0281856	0.807427	CDK6
ENSGALG00000004518	-0.842755	0.637255	0.0282476	0.807427	BHMT2
ENSGALG00000013124	0.409714	2.8367	0.0282563	0.807427	FHOD3
ENSGALG00000002347	0.446816	4.24024	0.0284159	0.807427	DIPK2A
ENSGALG00000002683	-0.328967	6.36967	0.0286034	0.807427	DECR2
ENSGALG00000034346	-0.568212	4.17586	0.0287426	0.807427	RDH10
ENSGALG00000028810	-0.530325	4.49266	0.0287611	0.807427	CHCHD10
ENSGALG00000001995	0.376169	4.2449	0.0287982	0.807427	LIMS2
ENSGALG00000006652	0.46554	2.95168	0.0291404	0.807427	DIP2C
ENSGALG00000005251	0.479391	1.43076	0.0291609	0.807427	CMTM4
ENSGALG00000002112	-0.912779	3.46113	0.0292203	0.807427	CSF3R
ENSGALG00000005442	0.592064	1.27808	0.0292846	0.807427	PALMD
ENSGALG00000041505	0.342374	5.90939	0.0293835	0.807427	PRRC2B
ENSGALG00000007114	-0.644628	9.8028	0.0296138	0.807427	APOA1
ENSGALG00000035940	0.353141	2.55695	0.0299964	0.807427	SLC2A13
ENSGALG00000016441	-0.452824	1.76976	0.0300847	0.807427	ENSGALG00000016441
ENSGALG00000012801	-0.629403	5.12606	0.0300992	0.807427	LY86
ENSGALG00000015050	0.497086	2.75014	0.0302596	0.807427	KIAA2026
ENSGALG00000009372	0.408547	0.780975	0.0307344	0.807427	PHC3
ENSGALG00000042184	-0.327819	4.44275	0.0310776	0.807427	ALDH4A1
ENSGALG00000045246	0.476243	4.24449	0.0310819	0.807427	GOLIM4
ENSGALG00000029669	-0.563354	4.68981	0.0310931	0.807427	C1QC
ENSGALG00000014335	0.244687	3.37352	0.0311447	0.807427	ITFG2
ENSGALG00000039553	0.875386	1.08013	0.0315018	0.807427	SULF1
ENSGALG00000003952	-0.658152	1.3932	0.0315587	0.807427	RBPJL
ENSGALG00000009130	0.472509	3.39692	0.0317288	0.807427	GPCPD1
ENSGALG00000012173	-0.762193	2.59324	0.0317889	0.807427	LGALS3
ENSGALG00000041914	-0.271288	5.0226	0.0317942	0.807427	BRI3
ENSGALG00000041491	0.626468	4.16726	0.0318495	0.807427	ACKR4
ENSGALG00000010924	0.317424	2.28633	0.0318775	0.807427	NFIA
ENSGALG00000004597	0.429876	1.52213	0.0318778	0.807427	ZBTB37
ENSGALG00000055087	0.452059	0.110629	0.0320014	0.807427	ENSGALG00000055087
ENSGALG00000044213	-0.310567	4.59333	0.0320958	0.807427	METTL3
ENSGALG00000053925	-0.390354	2.07639	0.0321938	0.807427	ENSGALG00000053925
ENSGALG00000032783	-0.258254	6.74106	0.0322632	0.807427	SUMO3
ENSGALG00000005716	0.499972	3.18717	0.0322996	0.807427	SBF2
ENSGALG00000016377	0.489419	3.93583	0.0323317	0.807427	PXDN
ENSGALG00000009020	0.350833	3.42993	0.0325331	0.807427	JAG1
ENSGALG00000009966	0.580346	1.01352	0.0326436	0.807427	FRS2
ENSGALG00000038043	0.49561	1.14573	0.0326514	0.807427	HECTD2
ENSGALG00000023411	-0.968934	1.22798	0.0329548	0.807427	CD180
ENSGALG00000010665	0.466592	1.81199	0.0329665	0.807427	FOXN3
ENSGALG00000003026	0.617972	2.38583	0.0329902	0.807427	MRTFB
ENSGALG00000008421	-0.284996	4.89948	0.0332839	0.807427	PEX16
ENSGALG00000037688	-0.410124	3.30163	0.0333047	0.807427	C12orf10
ENSGALG00000053526	0.605494	1.46527	0.0333126	0.807427	NTF3
ENSGALG00000042533	0.34151	3.37243	0.0334724	0.807427	TSPOAP1
ENSGALG00000011740	-0.83757	6.80591	0.0338222	0.807427	MGP
ENSGALG00000053997	0.556741	3.11259	0.03391	0.807427	ZDBF2
ENSGALG00000022866	0.632185	1.29949	0.0339357	0.807427	ZNF654
ENSGALG00000000636	0.31314	5.03949	0.0339511	0.807427	MDM4
ENSGALG00000009650	0.413703	4.51581	0.0341392	0.807427	PALLD
ENSGALG00000010005	0.319015	5.01094	0.0344358	0.807427	EPAS1
ENSGALG00000035219	0.862733	1.97524	0.034472	0.807427	AFM
ENSGALG00000004594	-0.441745	9.09298	0.034503	0.807427	CD74
ENSGALG00000014758	0.456664	2.83706	0.0345091	0.807427	ARHGAP28
ENSGALG00000037164	0.629125	0.141177	0.034628	0.807427	ZFHX4
ENSGALG00000008318	0.577889	2.24452	0.0347987	0.807427	SLK
ENSGALG00000007668	0.43485	1.61582	0.0348206	0.807427	BMP7
ENSGALG00000034014	0.242458	3.61428	0.0348436	0.807427	C2CD2L
ENSGALG00000042134	0.697048	2.76453	0.0349043	0.807427	PIEZO2
ENSGALG00000013427	0.520668	2.99572	0.0350442	0.807427	SORBS2
ENSGALG00000013022	0.563228	3.45758	0.0351923	0.807427	CACNA1C
ENSGALG00000053107	0.437159	2.37374	0.0352159	0.807427	LAMA2
ENSGALG00000008340	-0.598808	2.22075	0.0352782	0.807427	FES
ENSGALG00000041192	0.505596	1.40727	0.0353098	0.807427	IFIH1
ENSGALG00000032366	0.352753	3.32512	0.0353214	0.807427	MEF2A
ENSGALG00000005415	0.550276	2.07698	0.0354131	0.807427	TEAD1
ENSGALG00000011695	0.342443	3.90313	0.0354851	0.807427	HIPK3
ENSGALG00000003396	0.516716	2.94594	0.0354964	0.807427	NFATC3
ENSGALG00000047152	-0.814244	4.84867	0.0355126	0.807427	HBE1
ENSGALG00000002106	0.254797	3.99956	0.0356331	0.807427	CLCC1
ENSGALG00000009973	-0.802662	0.0123707	0.0356772	0.807427	SLC3A1
ENSGALG00000027152	0.525999	3.26887	0.0358858	0.807427	HELZ
ENSGALG00000020561	0.715076	1.63072	0.0359438	0.807427	FREM3
ENSGALG00000009017	0.655074	0.513403	0.0359463	0.807427	STEAP2
ENSGALG00000028063	0.483269	1.70708	0.0360418	0.807427	LOX
ENSGALG00000000736	-0.490904	0.109253	0.036073	0.807427	MATK
ENSGALG00000035472	0.720316	2.41798	0.0360859	0.807427	ZNF292
ENSGALG00000043052	-0.757405	2.12178	0.0361585	0.807427	CD1D
ENSGALG00000039985	0.534121	6.12923	0.0363717	0.807427	CDH11
ENSGALG00000013795	0.562483	2.59174	0.0364823	0.807427	HIVEP2
ENSGALG00000047896	1.26439	0.946107	0.0365297	0.807427	ENSGALG00000047896
ENSGALG00000031404	0.351479	4.12471	0.0367239	0.807427	FAM160B1
ENSGALG00000021355	-0.643179	1.81014	0.0368031	0.807427	LOC100858919
ENSGALG00000033877	-0.322774	4.09086	0.0368307	0.807427	KANSL2
ENSGALG00000042534	0.47091	2.23114	0.0369765	0.807427	NFATC1
ENSGALG00000009036	0.377872	2.25993	0.0370034	0.807427	GANC
ENSGALG00000002358	-0.687537	1.95232	0.0372251	0.807427	CDO1
ENSGALG00000001711	-0.369092	3.8131	0.0372706	0.807427	PPCDC
ENSGALG00000010294	-0.320476	3.91663	0.0373757	0.807427	RPS6KL1
ENSGALG00000000417	-0.461032	2.22295	0.0374297	0.807427	SLC16A4
ENSGALG00000013640	0.515576	1.59057	0.0375724	0.807427	MBP
ENSGALG00000011555	0.404038	3.36083	0.0376061	0.807427	QKI
ENSGALG00000002655	0.53724	5.00108	0.0380631	0.807427	ITGAV
ENSGALG00000010320	0.390864	1.28671	0.0381955	0.807427	PAWR
ENSGALG00000005660	0.483818	4.49567	0.0382815	0.807427	NF1
ENSGALG00000006877	0.561053	1.02221	0.0383227	0.807427	KLHL4
ENSGALG00000007125	0.333476	3.23656	0.0383454	0.807427	PARD3
ENSGALG00000010581	0.476905	3.70768	0.0384254	0.807427	SEL1L
ENSGALG00000048013	-0.296405	4.62979	0.0384537	0.807427	HTD2
ENSGALG00000034586	0.418455	1.0044	0.0384651	0.807427	ENSGALG00000034586
ENSGALG00000017302	-0.472311	3.69139	0.0384739	0.807427	SLCO2B1
ENSGALG00000034107	-0.598051	1.19519	0.0384945	0.807427	TRIM63
ENSGALG00000016001	0.50028	0.0666242	0.039133	0.807427	LZTS3
ENSGALG00000007418	-0.496941	2.37156	0.0391666	0.807427	CD3G
ENSGALG00000002439	0.718949	2.62144	0.0395735	0.807427	BDP1
ENSGALG00000051548	-0.505668	0.687403	0.0395864	0.807427	ENSGALG00000051548
ENSGALG00000006471	-0.486875	4.6766	0.0396237	0.807427	SLCO2A1
ENSGALG00000008661	0.753337	5.1094	0.0397511	0.807427	CCN1
ENSGALG00000036359	-0.303462	4.56624	0.0398298	0.807427	RUVBL2
ENSGALG00000012986	0.292397	5.09654	0.0398619	0.807427	KDM5A
ENSGALG00000012412	0.407604	2.94276	0.039869	0.807427	MTHFD1L
ENSGALG00000009048	0.437167	4.86411	0.0399221	0.807427	ABLIM1
ENSGALG00000029999	-0.300684	4.19051	0.0399623	0.807427	CCDC102A
ENSGALG00000017329	0.281243	2.95159	0.0401096	0.807427	FCHSD2
ENSGALG00000004252	-0.535357	0.770726	0.0401496	0.807427	CTSL
ENSGALG00000031916	-0.884481	6.40234	0.0403846	0.807427	ZP1
ENSGALG00000054787	1.39087	0.955804	0.0407027	0.807427	TOPAZ1
ENSGALG00000039779	-0.297677	5.47748	0.0407743	0.807427	NUDT16L1
ENSGALG00000003661	0.559596	3.60854	0.0408429	0.807427	SETX
ENSGALG00000017070	0.573583	3.55003	0.0409298	0.807427	PDS5B
ENSGALG00000016830	0.477764	1.48062	0.0409655	0.807427	CUL4A
ENSGALG00000009222	0.510382	4.83126	0.0410626	0.807427	FNDC3B
ENSGALG00000041644	0.589458	2.19596	0.0410744	0.807427	ATP11A
ENSGALG00000015373	0.696238	0.229555	0.0413782	0.807427	PDE6B
ENSGALG00000043234	-0.798817	5.29518	0.0413996	0.807427	HBA2
ENSGALG00000032469	-0.49292	3.03199	0.0414547	0.807427	ARHGAP45
ENSGALG00000050112	-0.659434	0.129796	0.0417266	0.807427	PAMR1
ENSGALG00000008486	0.613807	2.57486	0.0417517	0.807427	CACNA2D1
ENSGALG00000009158	0.469428	3.72419	0.041894	0.807427	CDC42BPA
ENSGALG00000004469	-0.329037	2.80016	0.0419035	0.807427	TP53RK
ENSGALG00000054629	-0.271261	4.13754	0.0420145	0.807427	PDCD2L
ENSGALG00000003575	-0.315338	3.92725	0.0420544	0.807427	DNTTIP1
ENSGALG00000004532	0.654035	0.0840341	0.0421588	0.807427	ZNF507
ENSGALG00000033671	0.501453	4.27824	0.0421632	0.807427	FREM2
ENSGALG00000010629	0.499763	2.41968	0.0423217	0.807427	TUT4
ENSGALG00000003886	0.550617	2.13881	0.0423826	0.807427	SGCD
ENSGALG00000054287	0.423397	0.390431	0.0423845	0.807427	HIST1H2B5L
ENSGALG00000021027	-0.229964	3.56006	0.0424266	0.807427	PDCD7
ENSGALG00000001169	0.485716	4.08861	0.0426387	0.807427	CRB2
ENSGALG00000010718	0.447728	2.25255	0.0426475	0.807427	THSD7A
ENSGALG00000026780	-0.31316	1.78473	0.0426669	0.807427	TPGS1
ENSGALG00000005840	0.366859	3.25292	0.0427003	0.807427	DENND5A
ENSGALG00000039861	0.591027	5.00375	0.0427341	0.807427	PLXNB2
ENSGALG00000002294	0.487776	2.0926	0.0430375	0.807427	SEMA6A
ENSGALG00000017262	-0.213665	3.15333	0.0431252	0.807427	NARS2
ENSGALG00000013606	0.389971	2.94655	0.0432058	0.807427	FGL1
ENSGALG00000033256	0.450735	5.28974	0.0433011	0.807427	PCSK5
ENSGALG00000033471	0.593193	5.87469	0.0433606	0.807427	CALD1
ENSGALG00000050205	0.306442	1.70165	0.0433726	0.807427	MANBAL
ENSGALG00000002706	0.580245	2.32258	0.0434835	0.807427	XRN1
ENSGALG00000003131	0.366699	2.05135	0.0436239	0.807427	DGKE
ENSGALG00000006053	-0.465326	0.333327	0.0437595	0.807427	SLC2A11
ENSGALG00000034511	-0.350723	3.0702	0.0437746	0.807427	ZC3HAV1
ENSGALG00000040369	0.326202	3.88166	0.0437998	0.807427	PFKFB3
ENSGALG00000034078	0.529103	1.69057	0.043815	0.807427	GLT8D2
ENSGALG00000005632	0.65028	2.9054	0.0438752	0.807427	MRVI1
ENSGALG00000030540	0.506999	0.159364	0.0439256	0.807427	gga-mir-1653
ENSGALG00000000848	0.209136	6.43612	0.0439633	0.807427	AP1G1
ENSGALG00000039349	0.41361	2.09957	0.0439713	0.807427	DISC1
ENSGALG00000014128	-0.436472	0.719028	0.0441468	0.807427	A4GALT
ENSGALG00000013196	0.38774	2.15057	0.0441626	0.807427	ANKS6
ENSGALG00000015624	0.788607	5.76588	0.0441893	0.807427	VCAN
ENSGALG00000035994	-0.205517	5.06989	0.0442663	0.807427	LOC420562
ENSGALG00000014435	-0.287314	5.47554	0.0442929	0.807427	MRPL51
ENSGALG00000051594	-0.340412	4.05494	0.0444884	0.807427	FBXO46
ENSGALG00000041520	-0.262763	3.85271	0.0445194	0.807427	YJU2
ENSGALG00000036829	0.519348	3.16917	0.0446868	0.807427	RECK
ENSGALG00000030209	0.416476	3.88788	0.0447456	0.807427	CPZ
ENSGALG00000051984	-0.343381	5.38438	0.0447775	0.807427	CDH3
ENSGALG00000003295	0.536076	2.1458	0.0449703	0.807427	ADAMTS12
ENSGALG00000037618	0.447035	2.22533	0.0451038	0.807427	ASAP1
ENSGALG00000053601	-0.662018	0.905517	0.0451048	0.807427	LPXN
ENSGALG00000043254	-1.47111	1.14893	0.0451566	0.807427	EPX
ENSGALG00000039178	0.553308	2.76247	0.0451796	0.807427	CHD9
ENSGALG00000029260	-0.322424	6.77318	0.045226	0.807427	HRAS
ENSGALG00000008597	-0.34968	4.87636	0.0452895	0.807427	MRPL2
ENSGALG00000002723	0.281021	2.44323	0.0456842	0.807427	ANKS1A
ENSGALG00000001764	0.510772	1.37562	0.0457486	0.807427	HCN4
ENSGALG00000042023	-0.398852	4.44121	0.0460724	0.807427	ENSGALG00000042023
ENSGALG00000020775	0.469298	2.61678	0.0461055	0.807427	DUSP11RC1I
ENSGALG00000012994	0.497909	2.52871	0.0465143	0.807427	ERC1
ENSGALG00000005638	-0.628162	4.13092	0.0467648	0.807427	IL27RA
ENSGALG00000010177	0.514567	4.15095	0.0467862	0.807427	ZFC3H1
ENSGALG00000016635	0.613017	2.9913	0.0470921	0.807427	MXRA5
ENSGALG00000002172	0.316677	4.26635	0.0471602	0.807427	FAM168B
ENSGALG00000029264	1.01446	0.485988	0.0472415	0.807427	PI15
ENSGALG00000006563	0.521614	2.43561	0.0472876	0.807427	SEMA3D
ENSGALG00000013244	0.429875	5.07262	0.0475138	0.807427	ABCC9
ENSGALG00000050983	0.519957	1.84602	0.0475197	0.807427	PRKG1
ENSGALG00000002102	0.648239	0.801867	0.0477626	0.807427	LOC112533211
ENSGALG00000035406	-0.296649	4.87618	0.0478191	0.807427	DSN1
ENSGALG00000004017	0.275376	4.29553	0.0479895	0.807427	TOR1AIP2
ENSGALG00000051852	0.460911	0.284617	0.0480667	0.807427	PKDREJ
ENSGALG00000014561	-0.403709	4.42755	0.0481888	0.807427	PTPN6
ENSGALG00000006756	-0.585297	4.3605	0.0483236	0.807427	BPI
ENSGALG00000026736	0.564344	5.19258	0.0483262	0.807427	OGN
ENSGALG00000015556	0.470923	3.08867	0.0483438	0.807427	AFAP1
ENSGALG00000050005	-0.458783	1.02326	0.0483568	0.807427	RNASEK-C17orf49
ENSGALG00000052506	-0.37029	3.42255	0.0484542	0.807427	SLC25A44
ENSGALG00000007483	0.326398	3.34293	0.0486861	0.807427	LRIG1
ENSGALG00000046369	-0.45859	0.309569	0.0488297	0.807427	SPA17
ENSGALG00000030886	-0.956102	3.41804	0.0488456	0.807427	PTGDS
ENSGALG00000049235	0.735571	1.85054	0.0489171	0.807427	ENSGALG00000049235
ENSGALG00000050422	1.10118	1.08861	0.0489388	0.807427	ENSGALG00000050422
ENSGALG00000016564	-0.539369	0.968016	0.048961	0.807427	PTK2B
ENSGALG00000005438	0.447695	1.64094	0.0489617	0.807427	PARVA
ENSGALG00000028119	-0.293622	5.13179	0.0489654	0.807427	CDC42SE1
ENSGALG00000004455	0.489629	4.02918	0.0490163	0.807427	USP34
ENSGALG00000029244	-0.26932	7.53254	0.0492927	0.807427	SMAP2
ENSGALG00000004472	0.459655	0.537002	0.0494873	0.807427	ASTN1
ENSGALG00000013134	0.469032	1.79907	0.049627	0.807427	PLEKHA5
ENSGALG00000045165	-0.402976	0.542305	0.0496507	0.807427	C1orf109
ENSGALG00000049819	0.558172	2.27247	0.0500097	0.807427	ENSGALG00000049819
ENSGALG00000010616	0.423966	2.59929	0.0500655	0.807427	PTPN21
ENSGALG00000017179	0.318042	4.87129	0.0502087	0.807427	PDGFD
ENSGALG00000034007	0.405096	4.4534	0.0503265	0.807427	ITGA6
ENSGALG00000029569	-0.561514	0.402649	0.0503372	0.807427	GIMAP7
ENSGALG00000016289	0.560575	3.79399	0.0504944	0.807427	DST
ENSGALG00000004005	-0.289327	5.40806	0.0505561	0.807427	AKR7L
ENSGALG00000029172	-0.303245	4.70385	0.0506013	0.807427	NDUFC2
ENSGALG00000039652	-0.39435	2.06215	0.05063	0.807427	ARHGEF37
ENSGALG00000011639	0.363317	4.13742	0.0510345	0.807427	CEP170B
ENSGALG00000040212	0.486786	2.63403	0.0510826	0.807427	FYCO1
ENSGALG00000043129	-0.243627	4.91852	0.0510915	0.807427	DEDD
ENSGALG00000051534	0.482807	1.02966	0.0512661	0.807427	PITPNC1
ENSGALG00000030626	0.419747	5.69924	0.051711	0.807427	FZD6
ENSGALG00000013205	0.519229	2.89893	0.0518464	0.807427	ETNK1
ENSGALG00000034258	-0.250251	5.00729	0.0518786	0.807427	C1orf43
ENSGALG00000034948	0.299904	3.40559	0.0521064	0.807427	UAP1L1
ENSGALG00000011432	0.392843	5.05655	0.052211	0.807427	CDC42BPB
ENSGALG00000015889	0.585688	2.09283	0.052243	0.807427	PHIP
ENSGALG00000012688	0.297431	0.151709	0.0522701	0.807427	NHLRC1
ENSGALG00000005714	0.358154	4.64949	0.052421	0.807427	PKD1
ENSGALG00000007979	-0.394741	2.50599	0.0524438	0.807427	CALML4
ENSGALG00000017235	0.536076	1.20961	0.0525192	0.807427	NOX4
ENSGALG00000009981	0.559172	0.445224	0.0525389	0.807427	PREPL
ENSGALG00000016852	0.522114	5.14044	0.0526278	0.807427	TNFSF13B
ENSGALG00000001025	0.473826	2.20174	0.0526622	0.807427	GOLGA1
ENSGALG00000032685	0.362486	5.2244	0.0526897	0.807427	HECTD4
ENSGALG00000017196	0.497908	1.73702	0.0528378	0.807427	ARHGAP42
ENSGALG00000005474	-0.506099	1.38129	0.0531669	0.807427	NAT2
ENSGALG00000033126	0.52035	2.65812	0.0533121	0.807427	DGCR8
ENSGALG00000007585	-0.299516	3.35155	0.0533329	0.807427	NIT1
ENSGALG00000047148	-0.362029	2.53384	0.0534553	0.807427	LIPT2
ENSGALG00000042079	0.336139	7.64175	0.053461	0.807427	NID1
ENSGALG00000003500	0.370314	1.97194	0.0535688	0.807427	TSC1
ENSGALG00000052573	-0.278539	5.15806	0.0536468	0.807427	UBE2S
ENSGALG00000002853	-0.203048	4.86796	0.0537243	0.807427	CFDP1
ENSGALG00000016543	0.426145	1.96623	0.053913	0.807427	NHS
ENSGALG00000050937	-0.370125	2.21362	0.0539244	0.807427	UXT
ENSGALG00000002234	-0.44884	0.448213	0.0540719	0.807427	UNC13D
ENSGALG00000003924	-0.216961	4.02311	0.0540842	0.807427	ACBD6
ENSGALG00000052662	-1.28796	0.469715	0.0541046	0.807427	ENSGALG00000052662
ENSGALG00000001392	0.501992	3.8729	0.0542919	0.807427	MMP23B
ENSGALG00000012607	0.589084	2.59007	0.0543031	0.807427	TUT7
ENSGALG00000046262	-0.578225	0.298739	0.0543346	0.807427	CCDC60
ENSGALG00000005571	0.217669	4.529	0.0543919	0.807427	HCCS
ENSGALG00000002336	0.311969	4.85438	0.0544021	0.807427	EP400
ENSGALG00000043018	0.481381	3.01921	0.0544866	0.807427	DLG5
ENSGALG00000002638	0.445961	1.86186	0.0544905	0.807427	SRRL
ENSGALG00000040498	0.41498	1.42235	0.0545592	0.807427	SLC26A8
ENSGALG00000031839	-0.357604	2.98563	0.0545609	0.807427	SUV39H1
ENSGALG00000002632	0.470862	2.22565	0.0545887	0.807427	CALCRL
ENSGALG00000054944	0.532881	2.49607	0.0545999	0.807427	GULP1
ENSGALG00000052648	0.58722	2.54206	0.0546103	0.807427	PRR14L
ENSGALG00000037186	-0.317231	4.727	0.0546711	0.807427	DNAJC14
ENSGALG00000009698	0.35132	2.8248	0.0548055	0.807427	SLC38A1
ENSGALG00000042375	0.495011	1.09949	0.0548306	0.807427	RECQL4
ENSGALG00000004465	-0.247828	6.65946	0.0551531	0.807427	PALD1
ENSGALG00000004559	0.492186	1.47015	0.0552277	0.807427	DPY19L3
ENSGALG00000021395	-0.582097	3.59319	0.0552431	0.807427	ABCA10
ENSGALG00000052226	0.433945	2.25387	0.0555722	0.807427	ENSGALG00000052226
ENSGALG00000043541	0.492558	0.803323	0.0556254	0.807427	SREK1
ENSGALG00000031282	0.281567	5.46763	0.0556748	0.807427	UBR5
ENSGALG00000015301	0.549871	4.54147	0.0557606	0.807427	LNPEP
ENSGALG00000012739	0.42176	3.43653	0.0558028	0.807427	HIVEP1
ENSGALG00000004722	0.645629	1.24453	0.055957	0.807427	ASPN
ENSGALG00000034965	0.325943	5.08319	0.0559583	0.807427	DIP2B
ENSGALG00000054469	0.240641	5.11679	0.0559811	0.807427	DISP1
ENSGALG00000006560	0.626916	3.57882	0.0561022	0.807427	SEMA3A
ENSGALG00000016919	-0.849562	0.0939257	0.0561053	0.807427	ACOD1
ENSGALG00000002971	0.300323	4.57835	0.0561865	0.807427	NSD1
ENSGALG00000030542	0.374346	2.71096	0.0562767	0.807427	SEMA6D
ENSGALG00000014944	-0.558083	0.84474	0.0562852	0.807427	GCNT4
ENSGALG00000012056	-0.521048	0.456514	0.0563475	0.807427	GRAP2
ENSGALG00000001856	0.517627	1.78003	0.0563605	0.807427	MOB3B
ENSGALG00000030994	-0.333242	4.63039	0.0565614	0.807427	MRPL24
ENSGALG00000012973	0.517876	1.05173	0.0565659	0.807427	ESR1
ENSGALG00000042458	0.307947	7.18024	0.0566853	0.807427	ACTN1
ENSGALG00000006818	0.334603	4.0378	0.0567003	0.807427	KMT2A
ENSGALG00000049545	0.323079	4.07106	0.0567878	0.807427	ENSGALG00000049545
ENSGALG00000039473	-0.324543	4.69297	0.0569451	0.807427	NOP53
ENSGALG00000007124	-0.356275	2.26463	0.0570145	0.807427	POP5
ENSGALG00000041611	-0.581737	0.0149185	0.0574216	0.807427	LOC419545
ENSGALG00000004342	-0.282408	4.12805	0.057484	0.807427	ORC6
ENSGALG00000037138	0.430334	1.16503	0.0574914	0.807427	KCNQ1
ENSGALG00000043669	0.380225	4.61604	0.0575786	0.807427	WDFY3
ENSGALG00000017119	0.473313	3.14893	0.0575974	0.807427	TNFRSF19
ENSGALG00000046817	0.61547	2.10233	0.0576241	0.807427	COL11A1
ENSGALG00000013804	-0.262415	4.94322	0.0578025	0.807427	SRD5A3
ENSGALG00000009510	0.253239	1.1998	0.057817	0.807427	PIGH
ENSGALG00000003378	0.627535	0.0212108	0.0578355	0.807427	ENSGALG00000003378
ENSGALG00000004169	0.32874	5.70324	0.057846	0.807427	Fnd3c2
ENSGALG00000047486	0.448741	2.40907	0.0579294	0.807427	RBM25
ENSGALG00000030357	0.275696	3.51022	0.0586286	0.807427	ABL2
ENSGALG00000007511	-0.552214	4.87213	0.0586981	0.807427	ITGB2
ENSGALG00000002470	-0.325795	4.08102	0.0587179	0.807427	CYP27A1
ENSGALG00000007619	-0.329773	4.84245	0.0587346	0.807427	UBALD1
ENSGALG00000017199	0.257956	4.34293	0.0593546	0.807427	MAML2
ENSGALG00000006440	0.752191	0.0124117	0.0594212	0.807427	GAL3ST4
ENSGALG00000014914	0.3592	2.45175	0.0594441	0.807427	SNX18
ENSGALG00000010307	-0.343315	3.30318	0.0594594	0.807427	ACYP1
ENSGALG00000006372	0.419691	3.12367	0.0599155	0.807427	RBM33
ENSGALG00000003353	0.617932	2.51829	0.0599164	0.807427	RAI14
ENSGALG00000049015	-0.399363	0.938233	0.0599274	0.807427	LOC107057416
ENSGALG00000005524	0.535558	0.216501	0.0602529	0.807427	NTSR1
ENSGALG00000015681	0.489881	2.52056	0.0603073	0.807427	NRIP1
ENSGALG00000053000	0.402293	4.54015	0.0603429	0.807427	C20orf194
ENSGALG00000016639	0.364372	3.1828	0.0605702	0.807427	KIF13B
ENSGALG00000049136	-0.248667	5.25785	0.0605918	0.807427	HNRNPUL2
ENSGALG00000001859	0.264031	0.812606	0.0607211	0.807427	ENSGALG00000001859
ENSGALG00000038636	-0.473573	6.27877	0.0608428	0.807427	LAPTM5
ENSGALG00000049780	-0.318692	3.98183	0.0608989	0.807427	LOC112530170
ENSGALG00000030845	-0.411474	4.03509	0.0609597	0.807427	ENHO
ENSGALG00000038758	-0.346633	6.40868	0.0610761	0.807427	MMP15
ENSGALG00000029268	-0.230648	7.484	0.0610965	0.807427	CIAPIN1
ENSGALG00000050441	-0.515808	1.03792	0.0611245	0.807427	CSF2RB
ENSGALG00000040646	-0.350846	2.74924	0.0611676	0.807427	INO80B
ENSGALG00000036736	-0.279042	3.28785	0.0614184	0.807427	KXD1
ENSGALG00000026864	0.458777	1.40718	0.0614325	0.807427	ZCCHC24
ENSGALG00000006461	0.352771	3.3961	0.0614809	0.807427	UBE3C
ENSGALG00000012692	-0.381264	4.7816	0.0615238	0.807427	SIRT5
ENSGALG00000031604	0.628937	0.534605	0.0616178	0.807427	TET1
ENSGALG00000033091	0.430938	1.54571	0.0618918	0.807427	RUNX1T1
ENSGALG00000011132	0.284319	3.20655	0.0620662	0.807427	RBMS1
ENSGALG00000027908	0.382632	2.61491	0.0621009	0.807427	CYP2U1
ENSGALG00000034188	0.443296	2.79392	0.0621091	0.807427	PAG1
ENSGALG00000011625	-0.254488	4.99906	0.062176	0.807427	MRPL18
ENSGALG00000015795	0.506548	0.611721	0.0621991	0.807427	ADAMTS5
ENSGALG00000049653	0.377791	4.42292	0.0622164	0.807427	KMT2C
ENSGALG00000012380	0.435771	1.98884	0.0622474	0.807427	SPOPL
ENSGALG00000038780	0.461557	3.7514	0.0622908	0.807427	PRDM2
ENSGALG00000020554	0.508862	0.755032	0.06231	0.807427	ADAMTSL1
ENSGALG00000008980	-0.469986	2.63804	0.0623415	0.807427	VWA2
ENSGALG00000053493	1.11052	1.99298	0.0623797	0.807427	LOC769512
ENSGALG00000004882	-0.242937	4.43634	0.0623813	0.807427	PPCS
ENSGALG00000052519	-0.306554	3.47971	0.0624132	0.807427	ENSGALG00000052519
ENSGALG00000013042	0.342465	3.25772	0.0626984	0.807427	MICAL3
ENSGALG00000002002	-0.250672	4.53209	0.06272	0.807427	BCAS2
ENSGALG00000009942	0.326545	3.93249	0.0627559	0.807427	MDM2
ENSGALG00000004180	-0.222364	7.15313	0.0628132	0.807427	TOR1B
ENSGALG00000001692	0.402445	4.40811	0.0628514	0.807427	CAMSAP1
ENSGALG00000030008	-0.370024	2.84011	0.0631292	0.807427	HHEX
ENSGALG00000010000	0.407749	1.62899	0.0631789	0.807427	PRKCE
ENSGALG00000004825	-0.232245	5.57152	0.0632342	0.807427	HDAC8
ENSGALG00000042419	0.355311	0.504786	0.063353	0.807427	KCTD17
ENSGALG00000023122	-0.541559	1.05003	0.0633563	0.807427	SULT1B1
ENSGALG00000008459	0.403044	4.23082	0.0633967	0.807427	BMPR2
ENSGALG00000031534	0.338684	2.52938	0.063474	0.807427	ARID5B
ENSGALG00000051989	0.445771	0.996717	0.0634883	0.807427	ENSGALG00000051989
ENSGALG00000014614	0.314152	4.02358	0.0635947	0.807427	TNKS2
ENSGALG00000004980	0.441536	2.69586	0.0638081	0.807427	KCNMA1
ENSGALG00000016844	-0.261887	2.99135	0.0638598	0.807427	RAB20
ENSGALG00000054713	-0.310175	3.56512	0.0638605	0.807427	GRIPAP1
ENSGALG00000038364	0.636942	7.09932	0.063974	0.807427	CCN3
ENSGALG00000014956	0.520692	0.280655	0.0642217	0.807427	POLK
ENSGALG00000041334	-0.267635	5.9942	0.0642992	0.807427	SNRPD1
ENSGALG00000029508	-0.251422	4.56554	0.0644438	0.807427	SMIM19
ENSGALG00000038722	0.275596	4.66511	0.0644605	0.807427	SORBS1
ENSGALG00000039571	-0.432717	3.85829	0.0644945	0.807427	PRPH
ENSGALG00000012030	0.41698	3.15754	0.0645131	0.807427	QSER1
ENSGALG00000008482	0.487493	3.86307	0.0646604	0.807427	STAG2
ENSGALG00000038834	0.376901	1.99945	0.064678	0.807427	MAGI2
ENSGALG00000042137	0.369188	2.19331	0.0647664	0.807427	ELK4
ENSGALG00000040663	0.291516	3.74413	0.0648035	0.807427	DDI1
ENSGALG00000006561	-0.238533	4.9836	0.0648093	0.807427	MRPL23
ENSGALG00000041564	0.33738	2.87607	0.0649139	0.807427	MAN1A2
ENSGALG00000047461	0.501598	3.57686	0.0650606	0.807427	ASPH
ENSGALG00000015908	0.516558	7.65811	0.0651074	0.807427	COL12A1
ENSGALG00000002364	0.239529	5.8552	0.0651078	0.807427	SEC16A
ENSGALG00000036789	0.274793	3.52863	0.0651917	0.807427	ADGRL2
ENSGALG00000029614	-0.284107	3.58334	0.0652025	0.807427	FAM174C
ENSGALG00000007804	0.24002	5.23685	0.0652549	0.807427	GXYLT2
ENSGALG00000053627	0.506977	2.84925	0.0652685	0.807427	ENSGALG00000053627
ENSGALG00000006724	0.368734	2.28941	0.0654129	0.807427	GPC2
ENSGALG00000004503	-0.291656	2.81465	0.0655318	0.807427	CENPV
ENSGALG00000023451	0.421852	3.41121	0.0655783	0.807427	TRPM7
ENSGALG00000037929	-0.564536	1.75174	0.0657452	0.807427	BIN2
ENSGALG00000036017	0.355443	3.30243	0.0657636	0.807427	NCOA2
ENSGALG00000011687	0.505758	2.17152	0.06578	0.807427	AHNAK2
ENSGALG00000050799	-0.264982	2.77617	0.0658126	0.807427	C19orf43
ENSGALG00000010541	0.394192	4.56406	0.0659142	0.807427	BIRC6
ENSGALG00000011965	0.285391	5.32282	0.0659185	0.807427	ZC3H7B
ENSGALG00000006817	-0.172393	5.0666	0.0659323	0.807427	CTNNBL1
ENSGALG00000039815	0.449992	3.89823	0.0659743	0.807427	MARF1
ENSGALG00000038951	-0.347969	2.66746	0.0660087	0.807427	RASSF1
ENSGALG00000028204	-0.405888	5.38734	0.0660897	0.807427	GPX1
ENSGALG00000039300	0.376104	3.94419	0.066106	0.807427	NFAT5
ENSGALG00000015058	0.550813	1.59738	0.0661394	0.807427	PTPRD
ENSGALG00000004237	0.192646	7.02249	0.0663205	0.807427	PRKAR1A
ENSGALG00000015177	0.548361	2.25998	0.0664121	0.807427	GNAQ
ENSGALG00000054023	-0.355433	2.08095	0.0664653	0.807427	PSMC4
ENSGALG00000010246	0.464837	4.46585	0.0665085	0.807427	OSBPL8
ENSGALG00000014365	0.439688	3.13865	0.0665377	0.807427	RBPJ
ENSGALG00000012865	0.31933	2.75151	0.0665548	0.807427	BRAF
ENSGALG00000036791	-0.243497	4.90937	0.0666058	0.807427	COA5
ENSGALG00000031666	0.499105	0.755305	0.0667217	0.807427	CCDC91
ENSGALG00000053875	0.381031	1.63212	0.0667412	0.807427	DIAPH2
ENSGALG00000030791	0.391765	2.10169	0.0667725	0.807427	DIAPH2
ENSGALG00000002958	0.469271	1.65039	0.0668537	0.807427	DNER
ENSGALG00000004832	-0.343444	1.89579	0.0670395	0.807427	RBM41
ENSGALG00000029270	-0.560148	0.153179	0.0670539	0.807427	GATA3
ENSGALG00000051479	-0.282598	4.29402	0.0670972	0.807427	CDK5
ENSGALG00000011481	0.356686	3.40623	0.0671957	0.807427	GPD1L
ENSGALG00000012049	0.330148	1.54526	0.0672081	0.807427	ZNF148
ENSGALG00000038421	0.388306	3.3264	0.0672136	0.807427	RWDD3
ENSGALG00000041962	0.244683	4.09266	0.0672278	0.807427	POMT2
ENSGALG00000006690	-0.208328	4.3326	0.0674444	0.807427	ECHDC3
ENSGALG00000053495	1.25174	0.813034	0.0675144	0.807427	LOC107053025
ENSGALG00000002282	0.573476	3.30109	0.0675184	0.807427	TMEM200A
ENSGALG00000029664	0.424968	0.0283219	0.0675438	0.807427	SAMD12
ENSGALG00000032181	0.37238	4.51806	0.0675656	0.807427	LRP4
ENSGALG00000030407	-0.516439	2.62235	0.0677245	0.807427	IL6R
ENSGALG00000038589	-0.506171	2.63251	0.0677522	0.807427	ABHD14B
ENSGALG00000037077	-0.515721	0.652388	0.067821	0.807427	CCRL2
ENSGALG00000030931	-0.298087	5.11287	0.0679698	0.807427	HTRA2
ENSGALG00000010869	0.424819	2.31741	0.0680972	0.807427	MYSM1
ENSGALG00000030614	-1.00789	2.56679	0.0681215	0.807427	ADH6
ENSGALG00000031408	-0.311822	4.35692	0.0681905	0.807427	SORD
ENSGALG00000055069	-0.267051	3.23946	0.0682348	0.807427	NUP160
ENSGALG00000032847	-0.225703	6.27019	0.068469	0.807427	HDGF
ENSGALG00000041403	0.534874	2.82476	0.0684927	0.807427	DENND4A
ENSGALG00000003955	0.433134	2.57302	0.068536	0.807427	CEP350
ENSGALG00000003658	0.260689	2.05366	0.0686811	0.807427	DHX35
ENSGALG00000008238	0.315117	3.74111	0.0687297	0.807427	MED13L
ENSGALG00000012709	0.363758	1.74625	0.0687863	0.807427	ATXN1
ENSGALG00000033452	-0.238287	5.38645	0.0688478	0.807427	FAM134A
ENSGALG00000011855	0.519311	0.641174	0.0688877	0.807427	RHOJ
ENSGALG00000039818	0.228379	6.02797	0.0689655	0.807427	GLG1
ENSGALG00000003641	0.379344	4.20478	0.0691793	0.807427	KAT6A
ENSGALG00000052127	0.80048	1.03922	0.0692366	0.807427	ENSGALG00000052127
ENSGALG00000000920	-0.380386	1.43484	0.0692463	0.807427	CGN
ENSGALG00000011484	-0.297477	0.561754	0.069597	0.807427	CMTM8
ENSGALG00000054882	-0.424388	2.26793	0.0696926	0.807427	PREB
ENSGALG00000054948	0.30956	0.652052	0.0697516	0.807427	Dtnb
ENSGALG00000031112	0.331477	8.74012	0.0698803	0.807427	COL5A2
ENSGALG00000001375	-0.235065	4.88544	0.0698874	0.807427	COX10
ENSGALG00000008167	0.339639	4.78592	0.0699079	0.807427	KMT2E
ENSGALG00000038064	0.339824	2.98168	0.0699179	0.807427	MIER3
ENSGALG00000002623	0.441906	0.433515	0.0699249	0.807427	PCOLCE2
ENSGALG00000020754	-0.268114	2.9242	0.0700368	0.807427	ATP6V0E2
ENSGALG00000015573	0.4294	6.04983	0.0700457	0.807427	FHL5
ENSGALG00000007800	0.377414	0.36438	0.0700546	0.807427	ZDHHC15
ENSGALG00000030432	-0.462767	4.55532	0.0701265	0.807427	RASSF2
ENSGALG00000033927	-0.372458	2.27856	0.0701736	0.807427	MFSD5
ENSGALG00000012659	0.371274	5.92496	0.0702162	0.807427	CKAP4
ENSGALG00000014672	0.276932	2.42638	0.0703837	0.807427	ARSK
ENSGALG00000009207	0.650839	3.16024	0.0703894	0.807427	TRIM2
ENSGALG00000008990	0.357303	2.36183	0.0705092	0.807427	RADX
ENSGALG00000033575	-0.259476	4.42236	0.0708096	0.807427	EIF2B4
ENSGALG00000005241	0.341555	4.1917	0.07091	0.807427	DYNC1LI2
ENSGALG00000002726	0.322018	5.74468	0.0709406	0.807427	KIF1B
ENSGALG00000014682	0.350979	4.65887	0.0709457	0.807427	CAST
ENSGALG00000030162	0.436292	5.56119	0.0711292	0.807427	IQGAP1
ENSGALG00000005088	0.286993	2.52955	0.0712195	0.807427	CAMK2G
ENSGALG00000019979	-0.252253	4.4176	0.0714985	0.807427	DYNLT1
ENSGALG00000004346	-0.918816	0.0589392	0.0715833	0.807427	P2RY4
ENSGALG00000033174	-0.321006	1.97249	0.0716862	0.807427	ZBTB45
ENSGALG00000030563	0.2784	4.30662	0.0717254	0.807427	UBR4
ENSGALG00000003748	0.438951	4.44562	0.0717738	0.807427	ANO5
ENSGALG00000009856	0.407807	10.2297	0.0717784	0.807427	GNS
ENSGALG00000016567	-0.317018	3.41688	0.0719115	0.807427	EPHX2
ENSGALG00000042227	-0.473821	3.28584	0.0720191	0.807427	GNLY
ENSGALG00000001889	-0.394973	2.70405	0.072028	0.807427	CARD9
ENSGALG00000017558	-0.304907	2.38823	0.0724821	0.807427	LOC768709
ENSGALG00000038089	0.277118	5.57941	0.072517	0.807427	EGFR
ENSGALG00000039099	0.409465	2.26478	0.0725475	0.807427	MAPK9
ENSGALG00000006038	0.413113	4.62625	0.0727217	0.807427	TGFBR3
ENSGALG00000034311	0.385458	3.06575	0.0727589	0.807427	BTBD7
ENSGALG00000021869	0.454524	5.22954	0.0728765	0.807427	PODN
ENSGALG00000009992	0.525417	3.16977	0.072881	0.807427	ARHGAP5
ENSGALG00000011139	0.297511	2.37641	0.0729974	0.807427	CCDC85C
ENSGALG00000046371	-0.311318	4.23692	0.0731566	0.807427	TAF10
ENSGALG00000051980	0.418641	2.26457	0.0732558	0.807427	THSD7A
ENSGALG00000009192	0.230283	4.51825	0.0732559	0.807427	SLITRK2
ENSGALG00000008559	0.445194	3.49918	0.0732629	0.807427	CUL4B
ENSGALG00000037423	0.287727	4.28779	0.0732768	0.807427	PTPRK
ENSGALG00000042572	-0.346049	1.55599	0.0733089	0.807427	TIMM10B
ENSGALG00000029892	-0.201726	5.53997	0.0733586	0.807427	LMO2
ENSGALG00000008653	0.452772	3.43522	0.0733828	0.807427	MGA
ENSGALG00000039190	-0.39919	1.81092	0.0733888	0.807427	CDK2AP2
ENSGALG00000002131	-0.278801	3.56163	0.0733891	0.807427	NPRL2
ENSGALG00000000146	0.19068	5.38065	0.0734869	0.807427	SUPT6H
ENSGALG00000033062	-0.199769	6.15573	0.0735551	0.807427	PDE6D
ENSGALG00000011205	0.403983	4.85797	0.0735802	0.807427	SMOC2
ENSGALG00000013002	0.342627	6.56292	0.073613	0.807427	DAP
ENSGALG00000005659	-0.221348	6.90075	0.0736224	0.807427	SNX12
ENSGALG00000034253	0.494042	3.02744	0.0737335	0.807427	ZNF644
ENSGALG00000020582	-0.285417	3.16619	0.0737674	0.807427	SLC39A3
ENSGALG00000043193	0.322876	3.93415	0.0738051	0.807427	TAF2
ENSGALG00000015667	0.367912	1.54536	0.0738111	0.807427	FAM193A
ENSGALG00000031758	-0.394393	0.741309	0.0738177	0.807427	SUGCT
ENSGALG00000048565	-0.31839	4.50454	0.0738553	0.807427	PRKCSH
ENSGALG00000012620	0.372797	2.50266	0.0740296	0.807427	PTCH1
ENSGALG00000006841	-0.249099	4.64545	0.0741557	0.807427	POLR2L
ENSGALG00000011278	0.303926	3.61526	0.0741758	0.807427	KAT2B
ENSGALG00000010311	0.434742	2.45786	0.0742068	0.807427	NAV3
ENSGALG00000013372	0.352905	4.06977	0.0742281	0.807427	IL7R
ENSGALG00000008081	0.44217	2.72012	0.0743632	0.807427	PIK3CG
ENSGALG00000037946	-0.237978	2.62493	0.0745615	0.807427	RBM4
ENSGALG00000002769	0.328956	3.19465	0.0746304	0.807427	DNAJC12
ENSGALG00000035841	0.326307	5.87821	0.07467	0.807427	PRRC2C
ENSGALG00000009784	0.469555	2.94934	0.0747995	0.807427	PTPN14
ENSGALG00000005390	0.231379	2.94435	0.0748009	0.807427	DCAF10
ENSGALG00000042411	0.455509	4.00116	0.0748217	0.807427	GASK1B
ENSGALG00000053766	-0.310488	3.11375	0.0748872	0.807427	BOLA3
ENSGALG00000011384	0.368852	2.85795	0.0748922	0.807427	RCOR1
ENSGALG00000004329	0.334057	2.94263	0.0749037	0.807427	IQCE
ENSGALG00000015101	0.48794	2.15966	0.0749965	0.807427	BNC2
ENSGALG00000039145	-0.370111	0.851825	0.0750038	0.807427	CA8
ENSGALG00000039203	-0.237239	5.10392	0.0751108	0.807427	MOB1A
ENSGALG00000005643	0.530959	1.88252	0.0752601	0.807427	LYVE1
ENSGALG00000023279	-0.292335	4.49825	0.0753951	0.807427	EPN3
ENSGALG00000005675	-0.332867	6.70385	0.0754291	0.807427	PTTG1IP
ENSGALG00000042984	-0.297195	3.81869	0.0756255	0.807427	ABHD14A-ACY1
ENSGALG00000011024	0.299046	5.47469	0.0756492	0.807427	CACHD1
ENSGALG00000045920	0.542101	0.520427	0.0756704	0.807427	HSD17B3
ENSGALG00000034085	-0.355662	2.57659	0.0756992	0.807427	DDEFL1
ENSGALG00000010762	0.455022	0.336946	0.076015	0.807427	OPN3
ENSGALG00000000296	0.227279	5.29714	0.0760768	0.807427	PCNX1
ENSGALG00000004695	0.51516	3.19919	0.0761933	0.807427	ECM2
ENSGALG00000001253	0.46051	3.42619	0.0762944	0.807427	RC3H2
ENSGALG00000046169	-0.244557	2.93538	0.0763629	0.807427	PYM1
ENSGALG00000006385	0.24396	2.95073	0.0763793	0.807427	UBXN7
ENSGALG00000052354	0.395386	5.56718	0.0764069	0.807427	SON
ENSGALG00000007174	0.543642	2.10151	0.0764488	0.807427	TNFSF15
ENSGALG00000051392	-0.46639	0.743137	0.0764948	0.807427	CCDC142
ENSGALG00000029330	-0.39665	4.28409	0.0765027	0.807427	MED29
ENSGALG00000052038	-0.422591	1.21541	0.0767385	0.807427	MBLAC1
ENSGALG00000007160	0.323426	4.10312	0.0768104	0.807427	ARHGAP36
ENSGALG00000001586	-0.290813	3.37908	0.0771007	0.807427	NEIL1
ENSGALG00000030157	0.311447	2.84112	0.0771026	0.807427	MCTP2
ENSGALG00000034630	-0.337755	3.78117	0.0771654	0.807427	PPIL1
ENSGALG00000040493	0.472604	2.71572	0.0772002	0.807427	PTN
ENSGALG00000017092	0.357614	2.9055	0.0772074	0.807427	PAN3
ENSGALG00000001823	-0.180659	5.2155	0.0772153	0.807427	HIKESHI
ENSGALG00000012187	0.409414	4.06637	0.077435	0.807427	MGAT5
ENSGALG00000015027	0.49486	2.52659	0.0774966	0.807427	JAK2
ENSGALG00000007341	-0.262202	3.70488	0.0778788	0.807427	MED19
ENSGALG00000050459	-0.377563	3.07568	0.0778997	0.807427	DUSP23
ENSGALG00000052333	0.525593	0.468921	0.0779692	0.807427	UBR4
ENSGALG00000012874	0.263896	2.53007	0.0780256	0.807427	DENND11
ENSGALG00000009173	0.460642	2.02716	0.0780277	0.807427	GFRA1
ENSGALG00000006837	0.319597	5.16769	0.0780317	0.807427	TSPAN4
ENSGALG00000005583	-0.258261	3.46476	0.0780939	0.807427	ALG14
ENSGALG00000030580	0.402157	2.49422	0.0782187	0.807427	RPS6KA5
ENSGALG00000032289	0.33264	3.25175	0.0782312	0.807427	IKZF5
ENSGALG00000000579	-0.246383	6.09154	0.0782587	0.807427	VAMP3
ENSGALG00000015409	0.321033	5.28004	0.0782775	0.807427	PROS1
ENSGALG00000011335	-0.369674	1.97111	0.0783386	0.807427	NHEJ1
ENSGALG00000037709	-0.311681	3.35772	0.0783927	0.807427	SDF2
ENSGALG00000003472	0.455383	1.02871	0.0785065	0.807427	VWC2L
ENSGALG00000028186	0.504003	3.98048	0.0786756	0.807427	RERG
ENSGALG00000009081	0.412524	1.96744	0.0788134	0.807427	ZNF106
ENSGALG00000034955	-0.275284	5.33944	0.0789187	0.807427	DCTN2
ENSGALG00000016449	0.350649	0.674506	0.0789416	0.807427	SLC66A3
ENSGALG00000036283	-0.283928	4.11597	0.0789469	0.807427	RBM8A
ENSGALG00000015605	0.53117	0.0787088	0.0791023	0.807427	BACH2
ENSGALG00000046085	-0.38391	0.990512	0.0791667	0.807427	FAM110D
ENSGALG00000006766	0.195743	5.32206	0.0794394	0.807427	DEPDC5
ENSGALG00000002725	-0.262467	3.30356	0.0795088	0.807427	UAP1
ENSGALG00000029653	0.229993	3.25189	0.0796514	0.807427	L3MBTL4
ENSGALG00000043137	0.247148	4.70365	0.0797535	0.807427	SMARCD3
ENSGALG00000045705	-0.391699	0.713501	0.0797801	0.807427	H2AFX
ENSGALG00000003999	0.404407	3.48828	0.0798248	0.807427	NAV2
ENSGALG00000000209	-0.325053	5.2128	0.0798619	0.807427	PRNP
ENSGALG00000054073	0.701065	0.249702	0.0800025	0.807427	ENSGALG00000054073
ENSGALG00000011058	0.48419	1.59584	0.0800842	0.807427	LEPR
ENSGALG00000006695	0.309454	3.62982	0.0801875	0.807427	BCR
ENSGALG00000003047	0.331569	3.70019	0.0802958	0.807427	SUGP2
ENSGALG00000045684	-0.311692	3.90361	0.0803056	0.807427	PLVAP
ENSGALG00000028520	-0.268479	7.16379	0.0803297	0.807427	CST3
ENSGALG00000037904	-0.264944	4.69418	0.0803808	0.807427	EIF4EBP2
ENSGALG00000038325	-0.293733	4.67044	0.080439	0.807427	CORO7-PAM16
ENSGALG00000004655	0.317538	3.24724	0.0804721	0.807427	SMURF1
ENSGALG00000001115	0.662687	2.2029	0.0805699	0.807427	MMEL1
ENSGALG00000040546	0.390008	3.03766	0.0806578	0.807427	ZNF217
ENSGALG00000044230	-0.446668	1.66015	0.0807709	0.807427	ARHGAP27
ENSGALG00000003805	0.410596	3.85885	0.0808104	0.807427	PRKG1
ENSGALG00000034975	-0.790515	0.26055	0.080869	0.807427	FUT7
ENSGALG00000004841	-0.395704	1.44583	0.0809093	0.807427	APLNR
ENSGALG00000010343	-0.730995	0.410179	0.0809153	0.807427	TSPAN1
ENSGALG00000040832	-0.360853	6.79893	0.0809672	0.807427	CFD
ENSGALG00000048152	-0.254603	4.94664	0.0810439	0.807427	SAE1
ENSGALG00000014286	0.408509	4.22438	0.0811911	0.807427	PDS5A
ENSGALG00000023541	-0.340001	2.93599	0.0812516	0.807427	SPHK1
ENSGALG00000014721	0.459672	2.931	0.0812852	0.807427	MIER3
ENSGALG00000014464	0.37799	3.00037	0.0813267	0.807427	MTR
ENSGALG00000009075	0.180247	4.42195	0.0813865	0.807427	CD99L2
ENSGALG00000039720	0.389046	3.50161	0.081482	0.807427	MAP4K3
ENSGALG00000040182	-0.716625	1.73245	0.0815437	0.807427	GAMT
ENSGALG00000052075	0.433796	2.98792	0.0818978	0.807427	COL4A4
ENSGALG00000023407	0.506465	0.989121	0.0820125	0.807427	ZBTB34
ENSGALG00000050001	-0.30038	4.84553	0.0821072	0.807427	RNASEK
ENSGALG00000011172	0.289785	5.082	0.0821514	0.807427	MYO10
ENSGALG00000034317	0.335909	2.70879	0.0822492	0.807427	SYNJ1
ENSGALG00000025773	-0.339763	2.25922	0.0822673	0.807427	AI413582
ENSGALG00000011254	0.357202	0.90976	0.082326	0.807427	SATB1
ENSGALG00000007383	-0.422027	2.91006	0.0823565	0.807427	HSPB8
ENSGALG00000015033	0.451025	3.14012	0.082384	0.807427	REV3L
ENSGALG00000027986	-0.442097	0.162847	0.0824562	0.807427	NIPAL1
ENSGALG00000007149	0.369766	1.97049	0.0824846	0.807427	CYTH3
ENSGALG00000041797	-0.261774	4.62171	0.0825805	0.807427	SCAMP3
ENSGALG00000035563	0.365117	2.83154	0.0827768	0.807427	USP6NL
ENSGALG00000045753	-0.285474	5.07713	0.0828029	0.807427	MRPL12
ENSGALG00000003878	-0.271465	3.37879	0.0828436	0.807427	PIN4
ENSGALG00000024449	-0.296455	3.4247	0.082869	0.807427	RAMP2
ENSGALG00000007431	0.288559	2.76038	0.0828944	0.807427	MAGI1
ENSGALG00000015635	0.423163	3.25554	0.0831402	0.807427	HTT
ENSGALG00000042279	-0.80688	2.93578	0.0831403	0.807427	CYP24A1
ENSGALG00000016622	0.305677	1.88618	0.0831701	0.807427	STS
ENSGALG00000028466	-0.352995	4.44357	0.0832637	0.807427	IL34
ENSGALG00000009993	-0.243931	5.71286	0.0833079	0.807427	MED8
ENSGALG00000006912	0.395712	0.312043	0.083371	0.807427	CPEB3
ENSGALG00000038399	0.349513	1.43636	0.0835093	0.807427	PLEKHA6
ENSGALG00000006663	0.223224	5.85523	0.0835677	0.807427	ARHGEF12
ENSGALG00000032335	-0.290048	7.53377	0.0836348	0.807427	MARCKSL1
ENSGALG00000036683	-0.301794	3.18847	0.0836497	0.807427	PNPO
ENSGALG00000046353	-0.725831	0.550144	0.0836812	0.807427	SUN5
ENSGALG00000010699	0.233133	3.55709	0.0838776	0.807427	MIOS
ENSGALG00000009253	-0.168101	5.56445	0.083919	0.807427	SDE2
ENSGALG00000038753	0.208197	4.82723	0.0839391	0.807427	SAR1B
ENSGALG00000011696	0.315864	3.25197	0.0839549	0.807427	JAG2
ENSGALG00000004771	-0.485864	4.59954	0.0841018	0.807427	C1QB
ENSGALG00000047981	-0.334116	0.932567	0.0841113	0.807427	CCDC9
ENSGALG00000016284	0.315532	3.05024	0.084143	0.807427	TAB3
ENSGALG00000030899	-0.247835	5.16914	0.0845233	0.807427	ATXN7L3
ENSGALG00000034905	0.406865	1.42636	0.0845932	0.807427	SUB1
ENSGALG00000007260	0.472918	3.12365	0.0847194	0.807427	ZEB1
ENSGALG00000005407	0.345662	3.40815	0.0847557	0.807427	AGL
ENSGALG00000000576	-0.326085	1.65383	0.0847807	0.807427	RRNAD1
ENSGALG00000033780	-0.196693	4.67022	0.0848272	0.807427	SQOR
ENSGALG00000003771	0.199223	4.52138	0.0852092	0.807427	SIN3B
ENSGALG00000040247	-0.242433	3.38883	0.0852377	0.807427	AIP
ENSGALG00000003067	-0.225993	4.66386	0.0853001	0.807427	MRPL44
ENSGALG00000009809	0.34041	2.60906	0.0853147	0.807427	MAML3
ENSGALG00000002709	0.245436	6.09141	0.0853729	0.807427	MYO1C
ENSGALG00000006925	0.393347	2.22164	0.085416	0.807427	CCP110
ENSGALG00000038667	-0.386449	1.63528	0.0857555	0.807427	MRPS12
ENSGALG00000003355	-0.287973	4.34429	0.0859584	0.807427	Nop16
ENSGALG00000048501	-0.404137	0.00770761	0.0859873	0.807427	LOC771190
ENSGALG00000011618	0.354269	1.66329	0.0860323	0.807427	ADSSL1
ENSGALG00000008670	-0.200964	2.99149	0.0860369	0.807427	C1orf52
ENSGALG00000013757	0.485848	3.87111	0.0861477	0.807427	TMX3
ENSGALG00000000693	-0.286869	4.3624	0.0862178	0.807427	NOB1
ENSGALG00000052842	0.290228	4.76861	0.0863125	0.807427	ANKRD11
ENSGALG00000020999	-0.343855	2.45239	0.0863636	0.807427	DYNLL1
ENSGALG00000050948	-0.25595	5.23779	0.0865332	0.807427	TMEM115
ENSGALG00000002194	-0.255531	5.05585	0.0865378	0.807427	MRPL38
ENSGALG00000000349	-0.248899	5.90049	0.0866243	0.807427	PSMC5
ENSGALG00000007919	-0.171426	5.38027	0.0866601	0.807427	EIF4E2
ENSGALG00000010055	0.429304	1.6531	0.086661	0.807427	DAAM2
ENSGALG00000035769	0.441241	3.39077	0.0866613	0.807427	EPB41L2
ENSGALG00000008151	-0.237936	6.44959	0.0867561	0.807427	WSB2
ENSGALG00000010204	0.432596	0.322645	0.0868035	0.807427	KCNC2
ENSGALG00000037026	-0.621127	0.0495206	0.0868289	0.807427	ENSGALG00000037026
ENSGALG00000007145	0.32045	7.55483	0.086833	0.807427	ITGB1
ENSGALG00000041547	0.519056	1.3211	0.0869246	0.807427	DCP1A
ENSGALG00000040480	-0.255878	5.22155	0.0869695	0.807427	MAGEC2
ENSGALG00000014751	0.663212	1.67535	0.0870246	0.807427	ADAMTS6
ENSGALG00000031958	-0.276256	2.8711	0.0870344	0.807427	NABP2
ENSGALG00000011650	-0.193271	5.30128	0.0870679	0.807427	NIFK
ENSGALG00000006346	0.739563	3.39795	0.0870722	0.807427	CXCL14
ENSGALG00000029616	0.404629	2.4545	0.0870902	0.807427	HCFC2
ENSGALG00000009911	0.444023	0.742567	0.087206	0.807427	BICRAL
ENSGALG00000042725	0.301076	3.25038	0.0873027	0.807427	ZC4H2
ENSGALG00000008115	0.322743	1.93365	0.0874557	0.807427	ATXN7L1
ENSGALG00000036259	0.279653	2.5493	0.0874861	0.807427	EPG5
ENSGALG00000041896	0.348572	2.89547	0.0875303	0.807427	RFX7
ENSGALG00000046964	-0.308947	2.68062	0.0875472	0.807427	CPLANE2
ENSGALG00000012934	0.563712	0.666585	0.0875507	0.807427	BICD1
ENSGALG00000049534	0.399459	0.604979	0.0875533	0.807427	ENSGALG00000049534
ENSGALG00000039935	0.515137	0.0281641	0.0875561	0.807427	PDE1C
ENSGALG00000009069	0.347536	0.241917	0.0876135	0.807427	CAPN14
ENSGALG00000016628	0.48508	0.0958182	0.0876778	0.807427	NLGN4X
ENSGALG00000037492	-0.2454	5.70893	0.0878975	0.807427	MGRN1
ENSGALG00000029701	0.452762	1.14496	0.0881868	0.807427	INO80D
ENSGALG00000005617	-0.270196	3.37604	0.0882074	0.807427	NTHL1
ENSGALG00000010749	-0.273413	3.76703	0.0882412	0.807427	TCEANC2
ENSGALG00000029793	0.199165	3.09945	0.0883209	0.807427	CNEP1R1
ENSGALG00000033666	-0.274415	4.04062	0.0883453	0.807427	NHP2
ENSGALG00000008201	-0.22539	4.75537	0.0883843	0.807427	FBXO21
ENSGALG00000049949	-0.419736	1.95629	0.0885808	0.807427	LOC101749299
ENSGALG00000009890	-0.229748	4.15672	0.0886277	0.807427	MRPS10
ENSGALG00000012207	0.467956	2.3537	0.0886521	0.807427	CCNT2
ENSGALG00000010592	0.444076	2.5368	0.0886561	0.807427	TET2
ENSGALG00000014329	0.166126	4.85865	0.0888209	0.807427	FOXJ2
ENSGALG00000008945	0.769246	1.66027	0.0889055	0.807427	NEXN
ENSGALG00000012416	-0.311222	0.254906	0.0889573	0.807427	LOC100858460
ENSGALG00000011619	-0.217896	3.23245	0.0889802	0.807427	SIVA1
ENSGALG00000010313	0.261456	4.36645	0.0890035	0.807427	MAST2
ENSGALG00000008066	-0.253356	5.77866	0.0890824	0.807427	UQCR10
ENSGALG00000015898	0.411558	3.50551	0.0893782	0.807427	MYO6
ENSGALG00000011708	0.529336	7.4851	0.0893833	0.807427	MYLK
ENSGALG00000046740	-0.275414	4.55955	0.0895006	0.807427	PBDC1
ENSGALG00000005644	-0.511931	1.11259	0.0895108	0.807427	MYO1G
ENSGALG00000048002	-0.326889	2.10363	0.0895747	0.807427	CCS
ENSGALG00000030436	-0.316303	8.31183	0.0897104	0.807427	MT-ND3
ENSGALG00000002883	0.313117	3.68751	0.089718	0.807427	SCAPER
ENSGALG00000029022	0.410197	1.15919	0.0897935	0.807427	NPAS3
ENSGALG00000010747	0.364457	3.98039	0.090064	0.807427	FBLN5
ENSGALG00000001238	-0.2023	4.4581	0.0900961	0.807427	STX8
ENSGALG00000010325	0.4115	4.13678	0.0901192	0.807427	PPP1R12A
ENSGALG00000052612	-0.335605	3.96619	0.0901458	0.807427	RPS27L
ENSGALG00000023689	-0.442643	4.27734	0.0904715	0.807427	ASS1
ENSGALG00000043831	-0.342019	4.96933	0.0905432	0.807427	LRRC73
ENSGALG00000009692	0.287657	2.31274	0.0905472	0.807427	SH3RF1
ENSGALG00000043044	0.49433	1.56823	0.0909773	0.807427	IL1R1
ENSGALG00000040703	-0.286565	3.9998	0.0910318	0.807427	FLOT1
ENSGALG00000005897	-0.279068	5.3323	0.0912045	0.807427	HMCES
ENSGALG00000011248	0.457166	3.10903	0.091308	0.807427	PLCL2
ENSGALG00000015451	0.386791	2.9917	0.0913157	0.807427	ZNF462
ENSGALG00000033557	-0.314916	5.29572	0.0913943	0.807427	CTSH
ENSGALG00000014589	-0.257686	6.13686	0.0914818	0.807427	LOC426626
ENSGALG00000035045	0.415854	3.81189	0.0915729	0.807427	TASOR
ENSGALG00000008431	0.340361	3.98096	0.0916047	0.807427	SMARCA1
ENSGALG00000013768	0.274825	3.3208	0.0917139	0.807427	PHACTR2
ENSGALG00000034040	0.382765	3.20511	0.0917431	0.807427	ZNF318
ENSGALG00000004799	-0.240655	3.23925	0.0918206	0.807427	MRM3
ENSGALG00000041390	-0.324264	2.55215	0.0918406	0.807427	TMEM141
ENSGALG00000010795	0.431842	0.886705	0.0918686	0.807427	CRPPA
ENSGALG00000037932	-0.261912	4.68946	0.0919522	0.807427	POLD2
ENSGALG00000029379	0.375988	3.76251	0.0920258	0.807427	BRD1
ENSGALG00000015722	0.559046	2.86029	0.0921085	0.807427	TMED11
ENSGALG00000016348	-0.383264	6.69792	0.0921252	0.807427	SAT1
ENSGALG00000052280	0.327253	3.88282	0.0921547	0.807427	HEATR5A
ENSGALG00000001225	0.331261	4.60337	0.0921924	0.807427	RABGAP1
ENSGALG00000029512	0.404792	6.64509	0.0922694	0.807427	SPTBN1
ENSGALG00000010189	0.393166	2.85307	0.0923741	0.807427	MIA2
ENSGALG00000002124	0.339361	1.86312	0.0925525	0.807427	ZDHHC8
ENSGALG00000040000	0.327529	1.7777	0.0925531	0.807427	ERO1B
ENSGALG00000048563	0.499125	1.64051	0.0928125	0.807427	OSMR
ENSGALG00000011642	0.300049	6.10312	0.0928749	0.807427	ANKRD17
ENSGALG00000005140	-0.385893	3.06462	0.0928885	0.807427	RRAD
ENSGALG00000009341	0.286968	2.80207	0.092933	0.807427	CRAMP1
ENSGALG00000002182	0.498451	1.01673	0.0929904	0.807427	NR5A2
ENSGALG00000005198	0.30275	3.39023	0.0930651	0.807427	RPS6KB1
ENSGALG00000008786	0.429359	3.25921	0.0930731	0.807427	NBEAL1
ENSGALG00000011300	0.38875	4.64044	0.0931523	0.807427	TOP2B
ENSGALG00000006929	0.375674	3.39251	0.0932324	0.807427	ZNF711
ENSGALG00000009581	0.434547	4.03914	0.0933278	0.807427	MPP5
ENSGALG00000006688	-0.275176	4.48482	0.093375	0.807427	TADA3
ENSGALG00000004215	-0.171606	5.33095	0.0935167	0.807427	WIPI1
ENSGALG00000003181	-0.21856	3.45459	0.0935635	0.807427	SURF2
ENSGALG00000001708	0.167081	5.55348	0.0936246	0.807427	MED1
ENSGALG00000004294	0.570429	2.49773	0.0937749	0.807427	CGNL1
ENSGALG00000001182	0.266042	4.31074	0.0938	0.807427	NCOA6
ENSGALG00000013929	0.461543	4.73579	0.0939288	0.807427	PDGFRA
ENSGALG00000030112	0.463723	2.24248	0.0940453	0.807427	ASPH
ENSGALG00000008734	0.433682	3.76737	0.0942195	0.807427	PCSK2
ENSGALG00000052541	-0.306944	3.09759	0.094293	0.807427	AMHR2
ENSGALG00000028471	-0.26082	5.30141	0.0943425	0.807427	CNPY3
ENSGALG00000006921	-0.174229	5.02832	0.0943952	0.807427	DRG1
ENSGALG00000002499	0.19405	4.37392	0.094409	0.807427	ZMYM4
ENSGALG00000004245	-0.283523	3.68485	0.0944152	0.807427	NUDT1
ENSGALG00000039068	0.368342	2.6704	0.0945452	0.807427	RSF1
ENSGALG00000013661	0.427799	2.44977	0.0945801	0.807427	MICU3
ENSGALG00000004947	0.481438	3.46832	0.0946135	0.807427	POLR3A
ENSGALG00000004205	0.261875	6.57461	0.0946172	0.807427	SOAT1
ENSGALG00000015036	0.289126	3.29934	0.0946647	0.807427	RIC1
ENSGALG00000040504	0.346668	4.81609	0.094674	0.807427	GGT5
ENSGALG00000012256	0.431506	4.62543	0.094719	0.807427	UTRN
ENSGALG00000014700	0.402815	2.08369	0.0947345	0.807427	DHX29
ENSGALG00000010713	0.361141	2.76297	0.0947521	0.807427	SDCCAG8
ENSGALG00000012697	0.355637	3.34338	0.0949083	0.807427	SLC41A2
ENSGALG00000010576	0.370618	4.51375	0.0949224	0.807427	GTF2A1
ENSGALG00000043373	0.330112	4.33819	0.09497	0.807427	ARVCF
ENSGALG00000004179	-0.223085	4.49068	0.0949721	0.807427	ANAPC5
ENSGALG00000048263	-0.272507	4.1044	0.0950083	0.807427	MEPCE
ENSGALG00000039048	-0.309759	0.935905	0.095026	0.807427	ZNF282
ENSGALG00000031729	-0.246409	3.83617	0.0950676	0.807427	MOB3A
ENSGALG00000033447	-0.293609	5.48395	0.0951685	0.807427	H2AFV
ENSGALG00000015468	-0.198873	3.28265	0.0953029	0.807427	TSTD3
ENSGALG00000035236	-0.293062	5.2194	0.0953204	0.807427	BCAP31
ENSGALG00000013414	0.50536	4.93868	0.0954959	0.807427	PDLIM3
ENSGALG00000053043	-0.26339	6.338	0.095577	0.807427	CARHSP1
ENSGALG00000004625	0.193157	4.98492	0.0956932	0.807427	ATXN2
ENSGALG00000013100	0.385439	2.41098	0.0958094	0.807427	GRB10
ENSGALG00000002515	0.506698	3.33362	0.095873	0.807427	OLFM1
ENSGALG00000006409	0.238518	7.75554	0.0960198	0.807427	PODXL
ENSGALG00000014432	-0.266127	8.24842	0.0961068	0.807427	RPS20
ENSGALG00000009551	0.222631	5.17912	0.0962949	0.807427	DYNC1I2
ENSGALG00000026809	-0.290511	5.02781	0.0967379	0.807427	SARS
ENSGALG00000029199	-0.284223	3.09608	0.0968952	0.807427	WDR55
ENSGALG00000037872	0.364588	2.37237	0.0969322	0.807427	ATAD2B
ENSGALG00000054106	-0.311411	3.53011	0.0970259	0.807427	CIC
ENSGALG00000025712	-0.270571	3.74698	0.0971464	0.807427	DEF8
ENSGALG00000007721	0.406396	4.89031	0.0971791	0.807427	ARHGAP21
ENSGALG00000006371	0.29669	3.68783	0.0972162	0.807427	C5orf24
ENSGALG00000010360	-0.235245	3.40119	0.0972184	0.807427	NSUN4
ENSGALG00000042552	0.38083	4.90363	0.0972194	0.807427	TJP1
ENSGALG00000039212	-0.34442	4.06604	0.0972218	0.807427	NDUFA13
ENSGALG00000013683	0.241305	4.4271	0.0973292	0.807427	ARID1B
ENSGALG00000014974	0.228893	4.18897	0.0973293	0.807427	MIB1
ENSGALG00000014194	-0.152336	5.76576	0.0974266	0.807427	SAMM50
ENSGALG00000049229	-0.272325	4.24861	0.0975705	0.807427	ENSGALG00000049229
ENSGALG00000015485	-0.173846	3.80145	0.097672	0.807427	ACP6
ENSGALG00000038820	-0.362745	1.79396	0.0977222	0.807427	MRPL55
ENSGALG00000009611	0.371317	4.07045	0.0977831	0.807427	EIF2AK4
ENSGALG00000028530	0.240142	5.09111	0.0977945	0.807427	PRKACB
ENSGALG00000001844	-0.239914	1.65979	0.0979537	0.807427	ALKBH4
ENSGALG00000036106	-0.345002	4.40526	0.0980774	0.807427	SMPD1
ENSGALG00000011994	0.532188	3.22331	0.0981311	0.807427	SYNPO2
ENSGALG00000036796	-0.328967	3.90213	0.0981383	0.807427	HYLS1
ENSGALG00000012449	0.253507	3.42906	0.0983668	0.807427	MBD5
ENSGALG00000005171	-0.253671	4.24725	0.0984167	0.807427	AP1S3
ENSGALG00000007093	-0.282172	4.65521	0.0984686	0.807427	CYTH1
ENSGALG00000014718	0.326043	2.97862	0.0985808	0.807427	MAP3K1
ENSGALG00000030005	-0.531856	1.37821	0.0986437	0.807427	IGSF1
ENSGALG00000049153	-0.341723	1.60688	0.0987084	0.807427	PDF
ENSGALG00000000525	0.177691	4.73772	0.0987773	0.807427	MAP3K3
ENSGALG00000002878	0.494151	2.16445	0.0989189	0.807427	CREBRF
ENSGALG00000047283	-0.597128	3.88711	0.0989217	0.807427	LGALS3BP
ENSGALG00000046960	0.362444	1.80412	0.098946	0.807427	RANBP2
ENSGALG00000003195	0.302113	1.09157	0.0990589	0.807427	TRADD
ENSGALG00000016283	0.429349	1.53353	0.0991429	0.807427	BEND6
ENSGALG00000013784	-0.324094	4.82816	0.0992397	0.807427	CDT1
ENSGALG00000014923	0.367431	2.63427	0.0993951	0.807427	ARHGEF28
ENSGALG00000013232	-0.406075	1.53966	0.099431	0.807427	RHBG
ENSGALG00000026600	0.290876	3.82485	0.099448	0.807427	C1orf198
ENSGALG00000054212	-0.296367	2.38643	0.0994978	0.807427	PAOX
ENSGALG00000009453	-0.20996	5.65955	0.0995123	0.807427	ENSG00000117791
ENSGALG00000000713	0.253109	3.58859	0.0995538	0.807427	ZFHX3
ENSGALG00000000629	-0.222649	4.00704	0.099594	0.807427	AC010323.1
ENSGALG00000005035	0.402712	2.957	0.0997041	0.807427	KAT6B
ENSGALG00000038393	-0.390746	2.63953	0.0997122	0.807427	HLA-DMB
ENSGALG00000054952	-0.4386	0.580805	0.0997255	0.807427	LOC100857467
ENSGALG00000011200	0.461242	7.35043	0.09976	0.807427	THBS2
ENSGALG00000020747	-0.238641	3.68358	0.0998051	0.807427	MBD4
ENSGALG00000037441	-0.30842	6.58046	0.100025	0.807427	Rps27rt
ENSGALG00000003605	0.472095	2.73538	0.100085	0.807427	NIPBL
ENSGALG00000014907	0.363826	4.2536	0.100086	0.807427	DCBLD1
ENSGALG00000003063	-0.404018	0.726236	0.100277	0.807427	HYKK
ENSGALG00000044642	0.365819	1.7779	0.100295	0.807427	SENP7
ENSGALG00000053657	0.337942	3.24668	0.100521	0.807427	LATS2
ENSGALG00000014103	0.387013	3.40606	0.100522	0.807427	FRYL
ENSGALG00000016217	0.309739	4.58202	0.100528	0.807427	KDM6A
ENSGALG00000044705	-0.252097	3.97701	0.100618	0.807427	TIMM50
ENSGALG00000047771	-0.381866	2.00295	0.100652	0.807427	PGF
ENSGALG00000041706	0.359862	3.41303	0.100841	0.807427	FAM13B
ENSGALG00000011251	0.44541	2.59944	0.101062	0.807427	TBC1D5
ENSGALG00000040453	-0.338604	2.10997	0.101192	0.807427	SRA1
ENSGALG00000012532	-0.223326	6.5033	0.101241	0.807427	TXN2
ENSGALG00000038400	-0.275354	5.09254	0.101283	0.807427	TOMM40L
ENSGALG00000043287	0.345902	5.01026	0.101295	0.807427	CAV1
ENSGALG00000048285	-0.402814	2.2304	0.101352	0.807427	TCN2
ENSGALG00000033106	0.328235	3.14758	0.101365	0.807427	TMTC3
ENSGALG00000009282	0.326335	2.4981	0.101399	0.807427	ELMSAN1
ENSGALG00000004063	-0.226628	5.00151	0.101508	0.807427	SLC25A14
ENSGALG00000005530	0.201269	3.5721	0.101559	0.807427	VEZF1
ENSGALG00000012932	0.460393	1.86262	0.101642	0.807427	FGD4
ENSGALG00000051275	-0.260167	2.96366	0.101739	0.807427	DNTTIP1
ENSGALG00000030908	0.267538	2.6661	0.101781	0.807427	ATP2B2
ENSGALG00000007769	0.245163	2.19811	0.101813	0.807427	FOXP1
ENSGALG00000030148	-0.26407	4.96202	0.101823	0.807427	AUP1
ENSGALG00000003045	-0.265402	5.01326	0.102054	0.807427	E2F1
ENSGALG00000002165	0.439389	3.37832	0.102107	0.807427	UNC13B
ENSGALG00000016992	0.496121	0.150316	0.102107	0.807427	HTR2A
ENSGALG00000007490	-0.221992	4.29513	0.102224	0.807427	DDX54
ENSGALG00000011953	-0.188909	5.92153	0.102274	0.807427	PHF5A
ENSGALG00000016050	0.486111	3.38306	0.102318	0.807427	TTC3
ENSGALG00000031917	0.401096	3.13733	0.102406	0.807427	ANKIB1
ENSGALG00000005232	0.289734	4.52128	0.102429	0.807427	USP54
ENSGALG00000008988	0.389357	2.68183	0.102487	0.807427	AC118549.1
ENSGALG00000011099	0.526472	2.58783	0.10254	0.807427	FAP
ENSGALG00000002701	-0.199068	5.6232	0.102626	0.807427	DNAJC9
ENSGALG00000006995	-0.642384	0.41428	0.102633	0.807427	APOD
ENSGALG00000029893	-0.220419	4.8673	0.102655	0.807427	COG1
ENSGALG00000010088	0.40258	3.91605	0.102711	0.807427	RALGAPA1
ENSGALG00000014645	0.465452	0.784952	0.102736	0.807427	MEF2C
ENSGALG00000003923	0.340985	8.12168	0.102964	0.807427	COL6A3
ENSGALG00000005821	0.490441	0.0512535	0.102995	0.807427	FAM219A
ENSGALG00000003558	0.399562	4.31642	0.103005	0.807427	NADK2
ENSGALG00000003681	0.303655	4.46068	0.103083	0.807427	TOP1
ENSGALG00000016893	0.509989	3.38196	0.10315	0.807427	UGGT2
ENSGALG00000015286	-0.263437	4.22238	0.103203	0.807427	SESN1
ENSGALG00000005456	0.20797	1.82462	0.103274	0.807427	SDR42E1
ENSGALG00000011164	0.279011	3.62034	0.103303	0.807427	CHN2
ENSGALG00000014971	0.482396	3.65018	0.103321	0.807427	SLC2A9
ENSGALG00000032659	0.458564	2.34862	0.10356	0.807427	ZBED4
ENSGALG00000008714	0.232352	5.00303	0.10356	0.807427	ABI2
ENSGALG00000052743	-0.399188	3.86029	0.103621	0.807427	ARL4C
ENSGALG00000048723	-0.229455	0.76554	0.103649	0.807427	DHPS
ENSGALG00000040444	0.510248	3.22336	0.103682	0.807427	SEMA3C
ENSGALG00000001645	0.481658	1.55889	0.103772	0.807427	KCNT1
ENSGALG00000037455	0.274188	4.15684	0.103909	0.807427	PBRM1
ENSGALG00000029764	0.387527	1.28763	0.104074	0.807427	RXFP2
ENSGALG00000049557	-0.381467	0.605756	0.104119	0.807427	TSFM
ENSGALG00000007090	-0.32325	2.8093	0.10418	0.807427	CPN1
ENSGALG00000044251	0.236148	2.19046	0.104275	0.807427	RASSF7
ENSGALG00000032282	-0.937498	1.57566	0.104343	0.807427	CALB1
ENSGALG00000003536	0.207411	4.93355	0.104376	0.807427	KLHL11
ENSGALG00000004082	0.246011	4.93429	0.104448	0.807427	TAOK1
ENSGALG00000007595	0.22109	3.54574	0.104498	0.807427	LRCH3
ENSGALG00000024041	-0.261949	2.15814	0.104591	0.807427	FAHD1
ENSGALG00000052672	-0.237715	3.51049	0.104639	0.807427	NAA38
ENSGALG00000010448	0.371914	7.57478	0.104692	0.807427	LTBP1
ENSGALG00000006188	-0.188585	4.11796	0.104721	0.807427	KYAT3
ENSGALG00000004040	0.193446	6.20819	0.104761	0.807427	MFAP3
ENSGALG00000028937	-0.352199	3.41418	0.104764	0.807427	TIMM13
ENSGALG00000036310	-0.244703	4.75619	0.104816	0.807427	ENSGALG00000036310
ENSGALG00000040180	-0.407489	2.34037	0.104818	0.807427	CEBPD
ENSGALG00000011814	0.267497	3.45572	0.104842	0.807427	ATF7IP
ENSGALG00000012386	0.241647	3.78171	0.104866	0.807427	LATS1
ENSGALG00000012579	0.489577	2.72627	0.104872	0.807427	BAZ2B
ENSGALG00000012540	0.199898	2.6632	0.104932	0.807427	RBFOX2
ENSGALG00000007646	0.386248	4.02395	0.104936	0.807427	VEGFRKDRL
ENSGALG00000002013	-0.19573	6.42251	0.1051	0.807427	MEAF6
ENSGALG00000046559	-0.583416	1.0492	0.105172	0.807427	PDCD1
ENSGALG00000052873	0.241586	4.56795	0.105175	0.807427	MAPKBP1
ENSGALG00000031411	-0.355691	2.92472	0.105282	0.807427	KCNN1
ENSGALG00000015353	0.454429	2.47365	0.105294	0.807427	BBX
ENSGALG00000008916	0.370868	2.64217	0.105336	0.807427	DNAJB4
ENSGALG00000017120	0.599922	2.40492	0.105512	0.807427	SACS
ENSGALG00000037769	0.439875	0.283426	0.105619	0.807427	NEBL
ENSGALG00000031209	-0.154066	4.72488	0.10564	0.807427	GINS3
ENSGALG00000003467	-0.271615	4.54543	0.105871	0.807427	BYSL
ENSGALG00000006949	0.248811	4.7968	0.10589	0.807427	CHD2
ENSGALG00000005156	0.344127	1.58104	0.105984	0.807427	LGALS3BP
ENSGALG00000006068	0.298536	4.402	0.106008	0.807427	TNRC6A
ENSGALG00000013754	0.251723	2.75491	0.106071	0.807427	PLAGL1
ENSGALG00000013793	0.399452	1.40019	0.106093	0.807427	CLOCK
ENSGALG00000049473	-0.189317	4.50711	0.106163	0.807427	COIL
ENSGALG00000035203	-0.260315	6.22635	0.106243	0.807427	MCRS1
ENSGALG00000001654	-0.229921	6.7953	0.106379	0.807427	C1QBP
ENSGALG00000017159	0.346451	3.34189	0.106703	0.807427	ATM
ENSGALG00000016147	0.435504	1.28286	0.106707	0.807427	ZBTB21
ENSGALG00000014902	0.285496	4.03522	0.10674	0.807427	GOPC
ENSGALG00000016321	0.200038	3.85246	0.106752	0.807427	ICK
ENSGALG00000051654	0.209021	4.55313	0.106832	0.807427	YLPM1
ENSGALG00000044326	-0.464766	4.97406	0.106903	0.807427	LGALS3BP
ENSGALG00000042214	-0.198454	6.34409	0.106906	0.807427	UBQLN4
ENSGALG00000004087	0.479976	2.62241	0.106929	0.807427	THSD4
ENSGALG00000033932	-0.373212	6.70319	0.10697	0.807427	HFE
ENSGALG00000030324	0.401005	2.93975	0.107183	0.807427	KIAA1324L
ENSGALG00000000949	-0.350607	2.55064	0.107284	0.807427	HBEGF
ENSGALG00000011280	0.451363	2.58678	0.107289	0.807427	EEA1
ENSGALG00000043587	0.510761	1.88882	0.107325	0.807427	CCDC88A
ENSGALG00000034262	-0.218577	4.76018	0.107418	0.807427	VPS25
ENSGALG00000000374	-0.247214	4.34446	0.10743	0.807427	RNPEP
ENSGALG00000004048	0.232005	5.62279	0.107683	0.807427	PTPRS
ENSGALG00000001720	0.239007	2.89184	0.107758	0.807427	STIMATE
ENSGALG00000038723	-0.221268	4.54021	0.107846	0.807427	RPP25L
ENSGALG00000004958	-0.415574	3.22907	0.1079	0.807427	BTK
ENSGALG00000005195	0.295187	4.9448	0.107988	0.807427	OSBPL2
ENSGALG00000013990	-0.263086	9.0095	0.10803	0.807427	RPS12
ENSGALG00000013899	-0.18515	5.29908	0.108034	0.807427	VPS45
ENSGALG00000014855	0.36383	2.99458	0.108046	0.807427	GHR
ENSGALG00000041052	0.251669	3.78131	0.108059	0.807427	ZNF532
ENSGALG00000041418	-0.239877	5.17548	0.108062	0.807427	NDUFS2
ENSGALG00000027633	0.478414	0.987435	0.10812	0.807427	RASSF9
ENSGALG00000041700	-0.191164	7.23696	0.108162	0.807427	GNAI3
ENSGALG00000049911	-0.32102	0.726885	0.108271	0.807427	Anapc11
ENSGALG00000048115	-0.225762	4.67967	0.108273	0.807427	OLFM2
ENSGALG00000047559	0.203457	5.37665	0.108328	0.807427	ST5
ENSGALG00000027159	0.318738	4.48516	0.108341	0.807427	CNKSR3
ENSGALG00000029502	-0.276204	5.04504	0.108381	0.807427	CLIC2
ENSGALG00000027069	-0.4266	5.87421	0.108393	0.807427	TSC22D3
ENSGALG00000015483	0.367463	4.03277	0.10841	0.807427	PNISR
ENSGALG00000025792	0.247192	1.6068	0.108566	0.807427	FRRS1L
ENSGALG00000009982	0.369543	2.47192	0.108642	0.807427	ZNF827
ENSGALG00000009287	0.27758	3.01327	0.108668	0.807427	ATF2
ENSGALG00000004817	-0.181135	5.81945	0.108688	0.807427	GEMIN4
ENSGALG00000023294	-0.281625	8.91037	0.108699	0.807427	RPLP0
ENSGALG00000031763	0.189629	2.16759	0.108814	0.807427	EDARADD
ENSGALG00000040156	0.339772	3.40898	0.108902	0.807427	CCDC88C
ENSGALG00000028790	-0.458402	3.56693	0.109063	0.807427	DNASE2B
ENSGALG00000024332	-0.277305	5.07137	0.109117	0.807427	CDC34
ENSGALG00000022739	0.489892	2.68855	0.109167	0.807427	AKAP11
ENSGALG00000030808	-0.211561	4.41622	0.109178	0.807427	POLR2J
ENSGALG00000001572	-0.305046	4.21908	0.109252	0.807427	COMMD4
ENSGALG00000011068	0.422311	3.11305	0.109324	0.807427	COBLL1
ENSGALG00000014152	0.414344	2.10967	0.109346	0.807427	KMT5B
ENSGALG00000043064	-0.740419	5.75104	0.109374	0.807427	EXFABP
ENSGALG00000031381	-0.195674	5.13929	0.109377	0.807427	VAMP4
ENSGALG00000014773	0.402346	3.30512	0.109405	0.807427	ERBIN
ENSGALG00000009608	0.339084	3.12499	0.109544	0.807427	UBR3
ENSGALG00000003356	-0.207415	3.88758	0.109558	0.807427	TM2D2
ENSGALG00000015293	0.569306	0.533862	0.109666	0.807427	TMEM45A
ENSGALG00000004467	0.399098	2.90232	0.109674	0.807427	CLIP1
ENSGALG00000007843	0.498281	2.90287	0.109682	0.807427	ATRX
ENSGALG00000042941	-0.265815	4.7891	0.109684	0.807427	MRPL9
ENSGALG00000007048	0.519257	3.13409	0.109706	0.807427	SYNM
ENSGALG00000054002	-0.324801	3.67122	0.109858	0.807427	G6PC3
ENSGALG00000007266	0.331719	2.07079	0.109942	0.807427	ZNF438
ENSGALG00000028595	-0.395543	3.75087	0.110144	0.807427	CCNO
ENSGALG00000031243	-0.313605	3.21295	0.110164	0.807427	ABCB8
ENSGALG00000002840	0.475805	0.609514	0.11017	0.807427	GRM4
ENSGALG00000016739	0.310926	6.00898	0.11019	0.807427	HERC2
ENSGALG00000041814	0.489574	1.75862	0.110291	0.807427	DYNC2H1
ENSGALG00000034137	-0.362151	0.436945	0.1103	0.807427	DNAJC5G
ENSGALG00000044383	-0.299749	6.34194	0.110393	0.807427	MCL1
ENSGALG00000007426	0.545076	1.8619	0.110458	0.807427	MKX
ENSGALG00000029316	0.196993	3.64351	0.110614	0.807427	ARID1A
ENSGALG00000050552	-0.280341	2.98354	0.110657	0.807427	C9orf142
ENSGALG00000034003	0.447293	2.40606	0.110781	0.807427	ARID4B
ENSGALG00000017299	-0.234655	8.02433	0.110874	0.807427	RPS11
ENSGALG00000045115	-0.587037	2.98814	0.110943	0.807427	FCER2
ENSGALG00000048712	-0.256242	2.53304	0.110963	0.807427	RNF115
ENSGALG00000009134	0.381059	2.6891	0.11097	0.807427	CTTNBP2
ENSGALG00000004347	0.393655	3.30382	0.110992	0.807427	NEDD4
ENSGALG00000033446	-0.280112	4.02293	0.111181	0.807427	COX5B
ENSGALG00000014118	-0.212128	5.85383	0.111354	0.807427	MRPS26
ENSGALG00000044210	-0.297508	3.43892	0.111373	0.807427	QPCTL
ENSGALG00000021679	-0.186683	5.68998	0.111387	0.807427	SF3A2
ENSGALG00000000814	0.192939	5.8607	0.11148	0.807427	HNRNPR
ENSGALG00000003929	-0.19382	4.06523	0.11148	0.807427	SYS1
ENSGALG00000008070	-0.21011	4.15994	0.111565	0.807427	ZMAT5
ENSGALG00000005321	0.271179	6.14323	0.111582	0.807427	LAMA5
ENSGALG00000030063	0.218959	2.85649	0.111594	0.807427	MALT1
ENSGALG00000004874	-0.167096	4.98707	0.111601	0.807427	PPIH
ENSGALG00000005345	0.29181	1.43991	0.11167	0.807427	CABLES2
ENSGALG00000005676	0.317349	5.3346	0.111693	0.807427	TTC28
ENSGALG00000000436	-0.304163	2.63213	0.11172	0.807427	RABIF
ENSGALG00000036833	0.39877	3.21695	0.111732	0.807427	PAXBP1
ENSGALG00000011744	0.282072	4.34883	0.111733	0.807427	KALRN
ENSGALG00000029354	-0.386384	2.17128	0.111745	0.807427	GMIP
ENSGALG00000017291	0.389668	3.1431	0.111881	0.807427	FAR2
ENSGALG00000038109	-0.195311	5.14795	0.111887	0.807427	MRPL45
ENSGALG00000003596	0.323349	4.84609	0.111889	0.807427	TRRAP
ENSGALG00000000905	-0.241524	6.03854	0.112005	0.807427	PSMB4
ENSGALG00000000498	-0.686052	3.65181	0.11205	0.807427	AC113554.1
ENSGALG00000036901	0.298237	3.82836	0.112144	0.807427	TSPAN18
ENSGALG00000048705	-0.287764	4.20521	0.112144	0.807427	PFDN6
ENSGALG00000032634	-0.216189	5.83276	0.112159	0.807427	CFAP20
ENSGALG00000036932	0.259487	4.38864	0.112269	0.807427	SPEN
ENSGALG00000036257	-0.356801	2.55779	0.112409	0.807427	ORMDL1
ENSGALG00000023703	-0.257587	4.25579	0.112429	0.807427	GIT1
ENSGALG00000019796	-0.215439	4.87002	0.112484	0.807427	DAP3
ENSGALG00000039682	-0.403058	2.94833	0.11255	0.807427	HCLS1
ENSGALG00000038915	0.205194	3.26233	0.112562	0.807427	E2F5
ENSGALG00000017034	0.369138	4.39975	0.112645	0.807427	FOXO1
ENSGALG00000009249	0.375167	3.16828	0.112735	0.807427	UBR1
ENSGALG00000029298	0.462053	2.82726	0.112789	0.807427	F5
ENSGALG00000000311	0.341224	3.26019	0.11284	0.807427	DOCK5
ENSGALG00000041163	-0.254596	5.48279	0.112862	0.807427	ABHD17A
ENSGALG00000033925	-0.523292	0.246953	0.112903	0.807427	LOC422895
ENSGALG00000011998	0.307992	5.38395	0.112921	0.807427	SEC24D
ENSGALG00000033894	-0.30952	2.71096	0.112925	0.807427	MEA1
ENSGALG00000015437	-0.212674	5.08005	0.112927	0.807427	MPC2
ENSGALG00000033966	0.277424	4.64415	0.113075	0.807427	TENM4
ENSGALG00000010694	0.404304	2.74592	0.113112	0.807427	SECISBP2
ENSGALG00000001279	0.186494	3.62853	0.113123	0.807427	ZNF652
ENSGALG00000042388	0.407842	2.4778	0.113149	0.807427	LAMA2
ENSGALG00000049285	0.400561	2.67963	0.113185	0.807427	Srek1
ENSGALG00000046965	-0.470418	2.37506	0.113219	0.807427	PMF1
ENSGALG00000039755	-0.309314	2.94525	0.113276	0.807427	LOC112531360
ENSGALG00000028822	0.317592	2.49227	0.11329	0.807427	RNF152
ENSGALG00000036076	-0.162503	3.82173	0.113326	0.807427	UNC50
ENSGALG00000027165	-0.540422	5.31648	0.113332	0.807427	RNASE1
ENSGALG00000011274	0.374633	7.86317	0.113401	0.807427	DCN
ENSGALG00000032305	0.166621	4.69181	0.113457	0.807427	DHX8
ENSGALG00000000329	-0.245109	5.26996	0.113625	0.807427	AHCYL1
ENSGALG00000002227	0.519336	1.79588	0.113628	0.807427	DMXL1
ENSGALG00000037991	-0.317637	3.99254	0.113632	0.807427	H1FX
ENSGALG00000042814	-0.221512	6.51177	0.113722	0.807427	MCRIP1
ENSGALG00000042598	0.203263	4.86165	0.113744	0.807427	PUM1
ENSGALG00000004383	-0.216844	4.944	0.113781	0.807427	TIMM22
ENSGALG00000041577	0.53123	2.52363	0.113787	0.807427	ITGA4
ENSGALG00000038559	-0.522578	0.136261	0.113883	0.807427	CD8A
ENSGALG00000034030	0.349146	1.78834	0.113978	0.807427	L3MBTL3
ENSGALG00000010182	-0.243962	4.52826	0.114015	0.807427	SLC29A1
ENSGALG00000050868	-0.209879	4.54428	0.114048	0.807427	KAT5
ENSGALG00000016481	0.263794	4.53447	0.114236	0.807427	PUM2
ENSGALG00000012909	0.341683	1.48216	0.114488	0.807427	C5orf22
ENSGALG00000006526	0.27718	4.2192	0.114513	0.807427	PLXNB1
ENSGALG00000048866	-0.226525	4.58655	0.11452	0.807427	MARK2
ENSGALG00000039917	-0.239934	3.18361	0.114536	0.807427	EXOSC1
ENSGALG00000008747	0.385456	5.20815	0.114577	0.807427	ITGA8
ENSGALG00000002722	-0.521864	3.1094	0.114592	0.807427	MST1
ENSGALG00000012608	0.219165	2.23468	0.114605	0.807427	DAPK1
ENSGALG00000037396	-0.250018	3.69938	0.114799	0.807427	ASB8
ENSGALG00000023521	-0.547072	3.43928	0.114847	0.807427	ADRA2A
ENSGALG00000036466	0.362181	4.4144	0.114919	0.807427	LOC101749223
ENSGALG00000054889	-0.231922	4.64318	0.114991	0.807427	ENSGALG00000054889
ENSGALG00000001184	-0.254323	5.25317	0.115041	0.807427	COQ9
ENSGALG00000006395	-0.179673	4.3509	0.115179	0.807427	WDR53
ENSGALG00000030259	0.350703	2.12451	0.115187	0.807427	LOC101749287
ENSGALG00000004110	-0.210927	4.71486	0.115202	0.807427	TOMM34
ENSGALG00000007989	0.327572	5.46893	0.115235	0.807427	ADNP
ENSGALG00000033064	0.265151	5.02316	0.115253	0.807427	DDX6
ENSGALG00000006599	0.378599	4.43709	0.115261	0.807427	ZMYND11
ENSGALG00000005992	0.340531	3.00261	0.115264	0.807427	PDE8A
ENSGALG00000016824	0.295453	3.60184	0.115387	0.807427	TMCO3
ENSGALG00000006919	0.358453	0.324058	0.11541	0.807427	POF1B
ENSGALG00000003299	0.22211	4.56356	0.115436	0.807427	NSD3
ENSGALG00000015688	0.308828	3.42824	0.115472	0.807427	MXD4
ENSGALG00000054874	-0.68776	0.283398	0.115629	0.807427	IGLV3-32
ENSGALG00000028253	0.217285	3.32529	0.115643	0.807427	ATXN1L
ENSGALG00000029393	0.800462	0.187333	0.115669	0.807427	HOXC10
ENSGALG00000040632	-0.295063	4.23582	0.115672	0.807427	SDHAF2
ENSGALG00000002843	-0.292131	3.23775	0.116014	0.807427	RILP
ENSGALG00000011155	0.311937	1.86492	0.116023	0.807427	ARV1
ENSGALG00000002576	-0.386821	2.94166	0.116053	0.807427	ASL
ENSGALG00000011402	-0.193706	6.12281	0.116141	0.807427	CNOT9
ENSGALG00000007169	0.218356	3.86915	0.116223	0.807427	EPC1
ENSGALG00000011342	0.404481	1.9999	0.116264	0.807427	FGD6
ENSGALG00000028437	-0.301558	3.05907	0.116361	0.807427	TRIM62
ENSGALG00000035237	0.221281	2.86148	0.116404	0.807427	MAP3K20
ENSGALG00000007863	-0.201661	6.13504	0.116428	0.807427	COX7B
ENSGALG00000040942	0.273002	1.53239	0.116479	0.807427	EFCAB5
ENSGALG00000048769	-0.281551	1.62239	0.116816	0.807427	RRP8
ENSGALG00000025729	-0.493919	0.194549	0.116823	0.807427	ENSGALG00000025729
ENSGALG00000037443	0.256275	3.04297	0.116863	0.807427	CRAT
ENSGALG00000015580	0.373534	3.54359	0.116919	0.807427	UFL1
ENSGALG00000011447	0.610812	0.239939	0.117083	0.807427	GADL1
ENSGALG00000002160	-0.279482	8.7909	0.11717	0.807427	B2M
ENSGALG00000003313	-0.29734	3.06032	0.1172	0.807427	MTMR9LP
ENSGALG00000016865	0.383507	3.05869	0.117209	0.807427	TPP2
ENSGALG00000026031	-0.24875	4.05642	0.117279	0.807427	ZNHIT3
ENSGALG00000012536	0.38345	0.0190415	0.11737	0.807427	GALNT13
ENSGALG00000043823	-0.309383	2.99552	0.11738	0.807427	ECSIT
ENSGALG00000034081	0.318129	2.70603	0.117384	0.807427	AKT3
ENSGALG00000015377	0.446265	4.38251	0.11742	0.807427	PHLDB2
ENSGALG00000031503	0.320429	2.13675	0.117548	0.807427	LRP6
ENSGALG00000015543	-0.220354	3.22638	0.117583	0.807427	MRPL50
ENSGALG00000039735	0.279236	4.10977	0.117669	0.807427	EML1
ENSGALG00000035817	-0.253526	3.50988	0.117712	0.807427	CIAO1
ENSGALG00000015887	0.320356	4.15135	0.117784	0.807427	URB1
ENSGALG00000035993	-0.404657	0.628023	0.117838	0.807427	SUOX
ENSGALG00000001189	-0.477879	1.71543	0.117876	0.807427	NCF1
ENSGALG00000000934	0.285979	2.0849	0.117901	0.807427	ZBTB43
ENSGALG00000001571	-0.462149	3.47803	0.11795	0.807427	MYO1F
ENSGALG00000008114	-0.25036	3.08315	0.117979	0.807427	SFXN2
ENSGALG00000006855	-0.417378	0.982227	0.118291	0.807427	MELTF
ENSGALG00000016350	0.45575	2.43485	0.118327	0.807427	ARHGEF10
ENSGALG00000016673	0.273312	4.66536	0.118433	0.807427	TRAM2
ENSGALG00000005652	0.327001	4.10151	0.11847	0.807427	DIDO1
ENSGALG00000036069	-0.287668	4.08636	0.118504	0.807427	TCIRG1
ENSGALG00000035506	-0.270837	7.12051	0.118548	0.807427	FAU
ENSGALG00000015001	0.337771	5.04528	0.118654	0.807427	LAMA4
ENSGALG00000030687	0.639866	1.69432	0.118663	0.807427	LGI3
ENSGALG00000050725	-0.276211	5.78846	0.118753	0.807427	SVBP
ENSGALG00000001183	0.308519	7.51312	0.118766	0.807427	MYH10
ENSGALG00000038154	0.267841	5.16016	0.118801	0.807427	YAP1
ENSGALG00000008861	-0.266673	0.905806	0.118825	0.807427	BSPRY
ENSGALG00000013493	0.33921	2.84018	0.118898	0.807427	SPTLC1
ENSGALG00000040511	-0.146132	4.73954	0.118995	0.807427	MTERF3
ENSGALG00000031263	-0.260648	4.44219	0.11912	0.807427	TBL2
ENSGALG00000000419	-0.218526	4.97528	0.119384	0.807427	LAMTOR5
ENSGALG00000002990	-0.212619	7.01923	0.119416	0.807427	PRELID1
ENSGALG00000001925	-0.179878	4.1471	0.119447	0.807427	GNB1L
ENSGALG00000013377	0.395474	1.81017	0.119452	0.807427	LMBRD2
ENSGALG00000044849	-0.498685	2.90295	0.119467	0.807427	FOXI2
ENSGALG00000007900	-0.243574	3.08344	0.119572	0.807427	COMMD3
ENSGALG00000002132	-0.402681	2.05453	0.119585	0.807427	KCNIP1
ENSGALG00000008211	-0.159321	4.98177	0.119621	0.807427	ACP2
ENSGALG00000008925	-0.261837	3.58905	0.119733	0.807427	TMEM203
ENSGALG00000030824	-0.248603	3.86644	0.119749	0.807427	SF3B5
ENSGALG00000042809	-0.273019	5.4076	0.119858	0.807427	NDUFV1
ENSGALG00000045584	0.233586	6.5813	0.119886	0.807427	F11R
ENSGALG00000040002	-0.479653	0.795176	0.119926	0.807427	CD244
ENSGALG00000001730	0.291142	4.54435	0.119941	0.807427	DGKD
ENSGALG00000031918	-0.286214	3.114	0.119956	0.807427	RAD51D
ENSGALG00000034434	-0.219464	6.5509	0.119956	0.807427	IDH2
ENSGALG00000027762	-0.213024	4.40539	0.119982	0.807427	PGAP2
ENSGALG00000008970	0.344716	4.24199	0.119998	0.807427	NRK
ENSGALG00000040834	0.244467	3.37099	0.120007	0.807427	LGR4
ENSGALG00000014638	0.280771	4.33969	0.120049	0.807427	ASH1L
ENSGALG00000009195	0.180364	3.15575	0.120096	0.807427	MCM8
ENSGALG00000012953	0.289187	4.00465	0.120161	0.807427	IPO8
ENSGALG00000003385	-0.216156	4.94708	0.120183	0.807427	LSM4
ENSGALG00000012695	-0.186974	4.2948	0.12019	0.807427	NOL7
ENSGALG00000012156	0.39215	3.40453	0.120297	0.807427	DPP10
ENSGALG00000042503	-0.278964	4.39119	0.120305	0.807427	HSPBP1
ENSGALG00000008293	0.355871	2.83054	0.120338	0.807427	SH3PXD2A
ENSGALG00000004710	0.409703	4.10616	0.120445	0.807427	TMOD3
ENSGALG00000037781	-0.198477	5.15885	0.1205	0.807427	GSR
ENSGALG00000015119	0.256499	4.66066	0.120516	0.807427	SS18
ENSGALG00000001774	0.231854	4.04749	0.120519	0.807427	NEO1
ENSGALG00000048205	-0.363555	4.74533	0.120533	0.807427	EBP
ENSGALG00000019171	-0.153717	5.39585	0.120618	0.807427	GATD3A
ENSGALG00000003339	0.202507	5.0299	0.12065	0.807427	MTOR
ENSGALG00000001895	0.382291	3.46633	0.120821	0.807427	PANK3
ENSGALG00000005757	-0.243013	5.45723	0.12085	0.807427	IRF8
ENSGALG00000012916	0.194066	3.44627	0.12085	0.807427	DROSHA
ENSGALG00000017165	0.407342	2.89279	0.121034	0.807427	CUL5
ENSGALG00000012978	0.532786	0.212966	0.121073	0.807427	CDYL2
ENSGALG00000028958	-0.182221	5.91263	0.121177	0.807427	NOL9
ENSGALG00000016806	0.467081	2.88146	0.121226	0.807427	GCC2
ENSGALG00000011373	0.184686	4.51331	0.121361	0.807427	TECPR2
ENSGALG00000014509	0.433049	2.48543	0.121378	0.807427	BST1
ENSGALG00000010298	-0.22103	5.15952	0.121427	0.807427	DCTN6
ENSGALG00000054345	0.327796	0.395342	0.121468	0.807427	RFK
ENSGALG00000004821	0.327174	3.25927	0.121654	0.807427	PTPN11
ENSGALG00000005105	0.457911	4.345	0.121676	0.807427	TPR
ENSGALG00000054505	-0.298681	2.65122	0.121872	0.807427	ENSGALG00000054505
ENSGALG00000010805	0.3733	4.05598	0.121877	0.807427	USP24
ENSGALG00000034561	0.420525	0.775981	0.121995	0.807427	C8orf34
ENSGALG00000018815	-0.359887	0.67251	0.122004	0.807427	PCGF2
ENSGALG00000000470	0.344808	5.43905	0.122022	0.807427	LMNB2
ENSGALG00000013715	0.30457	3.80945	0.122072	0.807427	DLC1
ENSGALG00000038612	0.438145	4.28599	0.122123	0.807427	COL4A3
ENSGALG00000034971	0.323239	2.64897	0.122257	0.807427	SLC45A4
ENSGALG00000038102	-0.198598	5.14539	0.122334	0.807427	TBRG4
ENSGALG00000008582	0.388507	2.34635	0.122357	0.807427	ADAM23
ENSGALG00000009626	0.454171	6.58065	0.122663	0.807427	THBS1
ENSGALG00000053058	-0.289979	3.67064	0.122671	0.807427	LAMTOR2
ENSGALG00000003321	-0.230186	3.05115	0.122697	0.807427	RILPL2
ENSGALG00000034475	-0.228114	6.14822	0.122697	0.807427	EIF3G
ENSGALG00000010390	0.308829	1.89521	0.122792	0.807427	CIPC
ENSGALG00000033532	-0.234037	5.67329	0.123134	0.807427	RAD23A
ENSGALG00000008382	0.346141	4.09153	0.123185	0.807427	GNAI1
ENSGALG00000022891	-0.224452	5.07805	0.123396	0.807427	B4GALT3
ENSGALG00000017177	0.284562	3.69978	0.123436	0.807427	MSANTD4
ENSGALG00000006779	-0.393501	0.22822	0.123544	0.807427	PDZD3
ENSGALG00000052064	-0.331111	2.66997	0.123563	0.807427	MRPS24
ENSGALG00000042773	-0.279235	3.46121	0.123638	0.807427	VOPP1
ENSGALG00000003492	-0.207396	5.56177	0.123819	0.807427	PPP1R3E
ENSGALG00000032843	-0.258069	4.48283	0.123865	0.807427	AAAS
ENSGALG00000009252	0.345486	4.56946	0.123876	0.807427	PLD1
ENSGALG00000031797	-0.26452	3.73392	0.123922	0.807427	JAGN1
ENSGALG00000039742	-0.415006	1.48766	0.124032	0.807427	CYP21A2
ENSGALG00000001267	-0.205534	5.04406	0.124042	0.807427	MAP2K2
ENSGALG00000033638	0.843484	1.33861	0.124059	0.807427	SLC26A7
ENSGALG00000007663	0.192939	5.05269	0.124105	0.807427	KDM3B
ENSGALG00000028770	0.665259	4.86111	0.124138	0.807427	INHBB
ENSGALG00000042612	-0.263968	4.68647	0.124159	0.807427	SLC12A9
ENSGALG00000010131	0.251532	3.46741	0.124233	0.807427	BTBD9
ENSGALG00000005379	0.271252	1.55977	0.124268	0.807427	SGSM1
ENSGALG00000026374	-0.24976	4.04812	0.124412	0.807427	PFDN2
ENSGALG00000016563	0.338182	2.55095	0.124434	0.807427	ASB9
ENSGALG00000035630	0.206565	4.68764	0.124508	0.807427	UBP1
ENSGALG00000004268	0.176361	4.1481	0.124568	0.807427	NIPAL3
ENSGALG00000021688	-0.31346	3.19851	0.124754	0.807427	CD320
ENSGALG00000007694	0.34428	1.32189	0.124803	0.807427	PRTFDC1
ENSGALG00000003891	0.213837	4.60329	0.124952	0.807427	ZNF423
ENSGALG00000014981	-0.218165	4.94721	0.124983	0.807427	COX17
ENSGALG00000020876	0.574982	0.553835	0.12499	0.807427	AOX2
ENSGALG00000004288	0.272116	2.51379	0.125019	0.807427	HDAC4
ENSGALG00000054776	-0.293844	0.22419	0.125036	0.807427	MEGF8
ENSGALG00000003213	-0.365117	0.267661	0.125067	0.807427	LGALS2
ENSGALG00000006898	0.214218	5.84248	0.125077	0.807427	EIF4ENIF1
ENSGALG00000010026	0.245576	5.81565	0.12509	0.807427	PPP1CB
ENSGALG00000047290	-0.355983	1.61865	0.125106	0.807427	KIAA1755
ENSGALG00000033286	0.347648	2.24106	0.125115	0.807427	ARSJ
ENSGALG00000002457	-0.195357	3.71095	0.125171	0.807427	SIL1
ENSGALG00000010700	-0.201819	4.23325	0.125288	0.807427	RPA3
ENSGALG00000049270	-0.294808	2.50927	0.125409	0.807427	FKBP2
ENSGALG00000005770	0.165898	3.741	0.125423	0.807427	HMGXB3
ENSGALG00000010091	-0.221418	5.25249	0.125423	0.807427	ATP6V0B
ENSGALG00000016883	0.510123	2.60982	0.125516	0.807427	DOCK9
ENSGALG00000033149	-0.2117	4.06507	0.125618	0.807427	GCC1
ENSGALG00000050830	-0.51628	0.930218	0.125697	0.807427	SV2A
ENSGALG00000042761	-0.270121	3.24448	0.125705	0.807427	MUL1
ENSGALG00000040006	0.150363	5.3653	0.125862	0.807427	TBL1Y
ENSGALG00000040844	0.20558	4.40988	0.125866	0.807427	GIT2
ENSGALG00000036790	-0.245369	7.80946	0.125898	0.807427	RPS27A
ENSGALG00000015590	0.351565	1.60256	0.12593	0.807427	MANEA
ENSGALG00000015025	0.246428	2.72741	0.125936	0.807427	VANGL1
ENSGALG00000006404	0.351147	3.79233	0.126005	0.807427	DDX46
ENSGALG00000004528	0.365746	3.95284	0.126016	0.807427	TSHZ3
ENSGALG00000031987	0.326175	3.01686	0.126152	0.807427	MYO5A
ENSGALG00000030040	-0.290442	2.98196	0.126156	0.807427	CDH15
ENSGALG00000012813	0.454017	3.17448	0.126159	0.807427	PRPF4B
ENSGALG00000017290	0.325462	2.0624	0.126315	0.807427	RAD51AP1
ENSGALG00000012790	0.398258	6.11738	0.126355	0.807427	DSP
ENSGALG00000041635	0.297984	3.09266	0.126407	0.807427	CAMK2D
ENSGALG00000050631	0.399541	0.222599	0.126495	0.807427	MRTFB
ENSGALG00000017038	0.16902	2.97305	0.126548	0.807427	PROSER1
ENSGALG00000044260	0.403057	3.58603	0.126563	0.807427	RANBP2
ENSGALG00000008294	0.268872	5.09687	0.126608	0.807427	ITPR1
ENSGALG00000044313	-0.441264	1.32074	0.12668	0.807427	LRRD1
ENSGALG00000010689	-0.155398	5.49278	0.126718	0.807427	MAGOH
ENSGALG00000012799	0.257191	2.64574	0.126737	0.807427	RREB1
ENSGALG00000047566	-0.314319	2.34685	0.126855	0.807427	DGUOK
ENSGALG00000016406	0.38283	4.23525	0.12688	0.807427	RPS6KA3
ENSGALG00000032207	-0.199594	7.42574	0.126892	0.807427	HMGN4
ENSGALG00000006777	-0.212161	4.71464	0.126949	0.807427	MRPS11
ENSGALG00000008193	0.340611	3.50388	0.12701	0.807427	RELN
ENSGALG00000029896	0.219345	3.82555	0.127381	0.807427	RAPGEF6
ENSGALG00000051358	-0.3623	1.26366	0.127421	0.807427	MTERF4
ENSGALG00000034316	0.280481	4.7468	0.127455	0.807427	CNOT6
ENSGALG00000020417	-0.229223	5.19878	0.127543	0.807427	ISCA2
ENSGALG00000009900	0.262828	3.06927	0.127572	0.807427	PRKD1
ENSGALG00000030457	-0.225278	3.54108	0.127591	0.807427	CHCHD5
ENSGALG00000032549	-0.250349	2.87083	0.127909	0.807427	TYW3
ENSGALG00000006842	-0.247538	3.43471	0.127953	0.807427	ACOT8
ENSGALG00000013602	0.417646	3.71576	0.127962	0.807427	PCM1
ENSGALG00000002820	-0.162405	3.50133	0.12817	0.807427	DFFA
ENSGALG00000008518	-0.369769	4.55436	0.128231	0.807427	GSL
ENSGALG00000042733	-0.291542	0.965993	0.128294	0.807427	CYB5D1
ENSGALG00000013495	-0.424354	0.644394	0.12831	0.807427	GSDMB
ENSGALG00000024391	-0.189998	5.33666	0.12839	0.807427	CACTIN
ENSGALG00000009871	0.202961	3.9944	0.128498	0.807427	RCOR3
ENSGALG00000002735	-0.233373	4.51396	0.128503	0.807427	TAF11
ENSGALG00000040128	0.288074	3.97751	0.12859	0.807427	SNAP29
ENSGALG00000042766	0.285659	3.84399	0.128805	0.807427	TRAPPC9
ENSGALG00000014121	-0.230596	5.60335	0.128894	0.807427	COX5A
ENSGALG00000002223	0.292722	0.912571	0.128923	0.807427	LHX9
ENSGALG00000006860	0.236954	2.57389	0.129025	0.807427	KIF3A
ENSGALG00000035223	-0.211547	4.13547	0.129072	0.807427	NDUFA6
ENSGALG00000040068	-0.233739	5.13832	0.129201	0.807427	HSD17B10
ENSGALG00000020316	-0.408606	3.19965	0.129247	0.807427	IL13RA2
ENSGALG00000021074	-0.398381	2.51946	0.129271	0.807427	MYOC
ENSGALG00000036955	-0.230836	4.25295	0.129331	0.807427	NEDD8
ENSGALG00000005552	0.280426	3.46353	0.129439	0.807427	PTBP2
ENSGALG00000010930	0.345118	1.55081	0.129518	0.807427	STK39
ENSGALG00000007350	-0.241876	4.68096	0.129555	0.807427	TMX2
ENSGALG00000027698	-0.235445	4.15895	0.1296	0.807427	COX19
ENSGALG00000004212	0.365434	5.37126	0.12966	0.807427	ADAM10
ENSGALG00000051159	-0.301483	3.23186	0.129684	0.807427	FBXW9
ENSGALG00000015185	-0.15391	4.97004	0.129687	0.807427	TAF13
ENSGALG00000014426	0.231737	2.92153	0.129699	0.807427	KPNA1
ENSGALG00000003235	0.260323	2.82526	0.129809	0.807427	ZFR
ENSGALG00000014911	0.204322	4.07495	0.129836	0.807427	ARL15
ENSGALG00000008519	0.246565	2.99054	0.129976	0.807427	NR2C2
ENSGALG00000026167	-0.398656	2.3917	0.129991	0.807427	PIK3R5
ENSGALG00000041854	0.513818	0.165371	0.130232	0.807427	FAM184B
ENSGALG00000038026	0.287761	2.39918	0.1303	0.807427	AEBP2
ENSGALG00000042088	0.345717	3.62719	0.130559	0.807427	ATG2B
ENSGALG00000041337	0.376287	4.44555	0.130615	0.807427	OTUD6B
ENSGALG00000002044	-0.185923	2.86967	0.130644	0.807427	EEF2KMT
ENSGALG00000038599	-0.261207	3.65002	0.130707	0.807427	PMM1
ENSGALG00000002157	-0.243184	8.34282	0.130779	0.807427	RPS17
ENSGALG00000004623	-0.238692	5.17931	0.130788	0.807427	AGTRAP
ENSGALG00000000978	0.169423	3.88946	0.130792	0.807427	CEP104
ENSGALG00000008713	-0.336944	4.99692	0.130924	0.807427	BIRC5
ENSGALG00000044064	0.397982	1.66005	0.130962	0.807427	FCHO2
ENSGALG00000006402	-0.498452	1.43085	0.130965	0.807427	NRROS
ENSGALG00000011992	0.203406	4.34013	0.131004	0.807427	EP300
ENSGALG00000043724	0.483969	2.41176	0.131221	0.807427	NFX1
ENSGALG00000017062	0.441123	1.47294	0.131546	0.807427	NBEA
ENSGALG00000030533	-0.269617	4.49178	0.131623	0.807427	PGLS
ENSGALG00000037050	-0.463993	4.03502	0.1317	0.807427	FABP3
ENSGALG00000032051	-0.289574	3.91492	0.131729	0.807427	CYB561A3
ENSGALG00000020729	-0.18702	3.42732	0.131825	0.807427	NDUFAF5
ENSGALG00000047875	-0.250288	3.74861	0.131922	0.807427	ENSGALG00000047875
ENSGALG00000041294	-0.262936	2.57579	0.132018	0.807427	COQ2
ENSGALG00000034803	0.28829	3.05681	0.132034	0.807427	RNF151
ENSGALG00000002591	-0.188441	5.87605	0.132144	0.807427	POLR2E
ENSGALG00000042661	-0.193252	4.34682	0.132204	0.807427	MVB12A
ENSGALG00000032145	-0.249368	4.48185	0.132216	0.807427	B4GALT7
ENSGALG00000033092	-0.245493	4.02465	0.132216	0.807427	TMEM127
ENSGALG00000007017	-0.17889	3.5784	0.132275	0.807427	RBM7
ENSGALG00000006565	-0.445952	2.70825	0.132318	0.807427	GGT1
ENSGALG00000015836	0.491431	0.940029	0.132386	0.807427	CEP162
ENSGALG00000004128	0.279698	2.02063	0.132387	0.807427	CYSLTR1
ENSGALG00000012570	0.396928	4.50967	0.132455	0.807427	TANC1
ENSGALG00000037510	-0.197829	4.07784	0.132623	0.807427	BUD23
ENSGALG00000000775	-0.452274	6.13242	0.132766	0.807427	CTSS
ENSGALG00000009152	0.482172	2.44204	0.132804	0.807427	ATRNL1
ENSGALG00000031570	-0.345351	1.38119	0.132867	0.807427	WDR54
ENSGALG00000049399	-0.271091	3.5579	0.132875	0.807427	DCAF15
ENSGALG00000038189	-0.2544	4.69593	0.132963	0.807427	BABAM1
ENSGALG00000002944	0.371204	0.615511	0.133057	0.807427	CPS1
ENSGALG00000013356	-0.388679	0.524583	0.133167	0.807427	IKBKE
ENSGALG00000016089	-0.181888	4.23919	0.133215	0.807427	PRADC1
ENSGALG00000054125	-0.233548	2.07171	0.133222	0.807427	PNKP
ENSGALG00000014201	0.350426	4.11041	0.133261	0.807427	PARVB
ENSGALG00000012720	0.192506	4.73739	0.133323	0.807427	NUP153
ENSGALG00000043027	0.418259	0.832552	0.133467	0.807427	HEPHL1
ENSGALG00000052971	-0.284487	1.23872	0.13351	0.807427	OSGEP
ENSGALG00000016860	0.326321	2.58952	0.133635	0.807427	ERCC5
ENSGALG00000013086	-0.386724	0.600973	0.133706	0.807427	IKZF1
ENSGALG00000005582	-0.208274	4.67992	0.133739	0.807427	KLHL18
ENSGALG00000006648	0.35618	4.20906	0.133798	0.807427	SPECC1L
ENSGALG00000010858	-0.67249	0.0189788	0.133827	0.807427	LRP2
ENSGALG00000030261	-0.249799	5.34425	0.13393	0.807427	SMIM12
ENSGALG00000015576	0.289274	2.78443	0.133995	0.807427	Zfyve16
ENSGALG00000007381	-0.291438	5.16725	0.134095	0.807427	SERPING1
ENSGALG00000024296	-0.43257	1.74198	0.134176	0.807427	TMEM45BL
ENSGALG00000035927	0.345419	3.7099	0.134181	0.807427	ST8SIA5
ENSGALG00000032850	0.306536	3.5285	0.13424	0.807427	STK3
ENSGALG00000017136	-0.467533	0.586786	0.134333	0.807427	GJB6
ENSGALG00000044866	0.416198	2.54549	0.134357	0.807427	LOC107057394
ENSGALG00000034747	-0.198331	5.53981	0.134415	0.807427	NAPA
ENSGALG00000000835	-0.182678	6.30692	0.134419	0.807427	PLEKHJ1
ENSGALG00000040773	-0.239511	0.706756	0.13446	0.807427	C9orf116
ENSGALG00000027608	-0.33001	3.61523	0.134708	0.807427	PIGC
ENSGALG00000013583	0.293725	4.90413	0.134728	0.807427	FAM114A1
ENSGALG00000032260	-0.419558	1.591	0.134806	0.807427	IL10RA
ENSGALG00000016980	0.214631	3.28064	0.134836	0.807427	COG3
ENSGALG00000015143	0.901077	2.59797	0.134839	0.807427	TTR
ENSGALG00000047954	-0.233309	3.20935	0.134911	0.807427	DBNL
ENSGALG00000005882	0.323193	3.32698	0.134924	0.807427	LRCH2
ENSGALG00000024271	-0.251338	5.21198	0.134991	0.807427	ECHS1
ENSGALG00000029480	-0.262652	3.92711	0.135058	0.807427	TMEM138
ENSGALG00000003357	-0.2067	5.03595	0.135187	0.807427	FKBP8
ENSGALG00000040553	-0.258362	3.00752	0.135226	0.807427	SLC27A1
ENSGALG00000036956	-0.324271	8.21947	0.135293	0.807427	ENSGALG00000036956
ENSGALG00000034414	0.346253	4.7266	0.135318	0.807427	SLU7
ENSGALG00000013993	-0.422588	4.91963	0.135503	0.807427	VNN3
ENSGALG00000003496	0.3063	2.89252	0.135509	0.807427	TEX2
ENSGALG00000048899	-0.272605	3.67107	0.135518	0.807427	C30H19orf53
ENSGALG00000052643	-0.458749	2.17373	0.135552	0.807427	C15orf48
ENSGALG00000002682	0.17958	2.74771	0.135635	0.807427	BRD3
ENSGALG00000015721	0.407611	5.79437	0.13565	0.807427	SVEP1
ENSGALG00000029027	-0.381514	1.26585	0.135672	0.807427	SEPTIN12
ENSGALG00000003029	-0.25992	3.76376	0.135687	0.807427	PLPP6
ENSGALG00000050026	-0.25332	3.20604	0.135737	0.807427	SCARF1
ENSGALG00000041277	-0.255645	8.7278	0.13576	0.807427	UBB
ENSGALG00000042011	-0.237549	7.6146	0.135787	0.807427	HNRNPA1
ENSGALG00000032052	-0.381339	0.227563	0.135887	0.807427	ENSGALG00000032052
ENSGALG00000036459	-0.223024	3.62418	0.135904	0.807427	THAP7
ENSGALG00000010668	0.336912	2.77081	0.136069	0.807427	WWC2
ENSGALG00000050586	-0.288725	2.68781	0.136121	0.807427	ILVBL
ENSGALG00000041226	-0.156291	5.73242	0.136206	0.807427	RRAGB
ENSGALG00000052818	0.634263	2.75694	0.136228	0.807427	ENSGALG00000052818
ENSGALG00000016735	0.233512	3.59542	0.136264	0.807427	TUBGCP5
ENSGALG00000004140	0.209977	6.32364	0.13633	0.807427	SH3BP4
ENSGALG00000036556	0.407942	3.58076	0.136556	0.807427	MORC3
ENSGALG00000049362	-0.843342	0.547792	0.136625	0.807427	CHIR-B6
ENSGALG00000042220	-0.281436	3.18082	0.136633	0.807427	PRUNE1
ENSGALG00000040465	0.339713	4.69632	0.136667	0.807427	ZEB2
ENSGALG00000029760	-0.284846	2.49548	0.136741	0.807427	NRBP2
ENSGALG00000049677	-0.298509	0.812007	0.136746	0.807427	HGH1
ENSGALG00000034179	0.166655	6.18897	0.136755	0.807427	SLC12A4
ENSGALG00000003022	-0.329442	1.01778	0.136917	0.807427	FMO5
ENSGALG00000014719	0.306386	0.348331	0.1371	0.807427	ENSGALG00000014719
ENSGALG00000038143	-0.206601	4.67777	0.137141	0.807427	CHURC1-FNTB
ENSGALG00000009229	-0.159715	6.92045	0.137197	0.807427	ATP6V0C
ENSGALG00000021364	-0.28723	4.26859	0.137204	0.807427	ANTKMT
ENSGALG00000016273	-0.619672	0.69249	0.13729	0.807427	LGSN
ENSGALG00000006978	0.340445	3.35966	0.137455	0.807427	APOOL
ENSGALG00000031129	0.341666	2.67413	0.137566	0.807427	HMCN1
ENSGALG00000014933	-0.26315	4.39724	0.137585	0.807427	HEXB
ENSGALG00000001546	0.312874	3.14105	0.137632	0.807427	ZZEF1
ENSGALG00000038129	-0.287301	3.20881	0.137634	0.807427	PTGES3L
ENSGALG00000012055	-0.264	4.85316	0.137716	0.807427	AMHR2
ENSGALG00000031679	-0.265952	2.31608	0.137836	0.807427	POLE4
ENSGALG00000016854	0.414562	2.05547	0.137843	0.807427	LIG4
ENSGALG00000002837	-0.208742	7.88018	0.137844	0.807427	RPL27
ENSGALG00000009595	0.429554	4.40302	0.137849	0.807427	TWF1
ENSGALG00000026973	0.326913	0.354197	0.137874	0.807427	KIF3C
ENSGALG00000007161	0.373491	1.58199	0.137907	0.807427	LRRK2
ENSGALG00000000674	-0.253078	4.07911	0.137916	0.807427	MYO1D
ENSGALG00000037682	0.297434	2.43914	0.137919	0.807427	CCSER2
ENSGALG00000008946	0.326074	2.09672	0.137928	0.807427	NHLRC2
ENSGALG00000004582	-0.422422	3.00302	0.13798	0.807427	MYL2
ENSGALG00000006121	0.361645	5.20149	0.138004	0.807427	PIK3C2A
ENSGALG00000003024	-0.18267	5.58354	0.138066	0.807427	ARMC6
ENSGALG00000047517	-0.240727	2.02892	0.138244	0.807427	ZNF653
ENSGALG00000005002	-0.120846	7.45003	0.13827	0.807427	VDAC2
ENSGALG00000012365	-0.218615	5.71151	0.138361	0.807427	PYGL
ENSGALG00000000151	0.298295	2.9219	0.138362	0.807427	ADAMTS19
ENSGALG00000027688	-0.222824	5.66887	0.13839	0.807427	NDUFB4
ENSGALG00000011005	0.304261	2.24318	0.138436	0.807427	KCNK1
ENSGALG00000009361	0.391614	3.93093	0.138478	0.807427	GUCY1B1
ENSGALG00000001486	-0.398621	0.0230385	0.138485	0.807427	ZAP70
ENSGALG00000032373	0.225019	3.65645	0.138569	0.807427	TACC2
ENSGALG00000016648	-0.533258	1.6082	0.138605	0.807427	ARSD
ENSGALG00000041626	0.225719	3.6688	0.138656	0.807427	MEIS1
ENSGALG00000016727	0.227767	3.69956	0.138782	0.807427	JADE3
ENSGALG00000002123	-0.31285	1.18216	0.138841	0.807427	OSCP1
ENSGALG00000006840	0.267542	4.08703	0.138858	0.807427	AKAP13
ENSGALG00000027540	-0.173743	4.2179	0.138947	0.807427	CSNK1G2
ENSGALG00000029152	-0.222337	4.26654	0.139004	0.807427	IMP4
ENSGALG00000030775	-0.192259	5.39375	0.139087	0.807427	HIGD1A
ENSGALG00000046915	-0.233069	3.66717	0.139135	0.807427	PPP1R12C
ENSGALG00000010579	0.293429	3.29289	0.13927	0.807427	STON2
ENSGALG00000016419	0.400022	1.78447	0.139332	0.807427	ASAP2
ENSGALG00000002605	-0.274756	3.85436	0.139347	0.807427	MRPL17
ENSGALG00000017362	-0.338719	2.55535	0.139434	0.807427	HAVCR1
ENSGALG00000010705	0.266135	1.25893	0.139477	0.807427	ZBTB18
ENSGALG00000007000	0.254772	5.2398	0.13949	0.807427	NR2F2
ENSGALG00000003939	-0.289912	4.51956	0.139723	0.807427	KLF17
ENSGALG00000008199	0.235297	3.41518	0.139809	0.807427	CTDSPL2
ENSGALG00000006783	0.259225	5.73617	0.139845	0.807427	PLOD2
ENSGALG00000026380	-0.345155	4.49638	0.139976	0.807427	UBE2C
ENSGALG00000033630	0.32204	5.0924	0.140031	0.807427	LRP12
ENSGALG00000003775	0.509419	3.65338	0.140056	0.807427	RICTOR
ENSGALG00000004783	-0.174885	4.85077	0.140068	0.807427	C9orf16
ENSGALG00000031000	-0.236904	4.11707	0.140073	0.807427	APRT
ENSGALG00000001555	-0.165467	3.89952	0.140158	0.807427	AURKAIP1
ENSGALG00000008257	-0.399515	4.88798	0.140199	0.807427	MERTK
ENSGALG00000008983	0.275211	4.25324	0.140209	0.807427	GNB4
ENSGALG00000012009	-0.148206	3.866	0.14021	0.807427	JKAMP
ENSGALG00000003522	-0.150924	7.86948	0.14029	0.807427	RBBP4
ENSGALG00000003318	-0.167668	2.97649	0.140292	0.807427	SNRNP35
ENSGALG00000040644	-0.482127	1.73349	0.140294	0.807427	C8G
ENSGALG00000040651	0.279349	3.45209	0.140324	0.807427	IGF1R
ENSGALG00000014860	0.315714	3.87405	0.140374	0.807427	YES1
ENSGALG00000050829	-0.696161	0.443967	0.140409	0.807427	ENSGALG00000050829
ENSGALG00000041746	-0.144993	6.09794	0.140417	0.807427	ZMAT2
ENSGALG00000015910	0.525141	1.43491	0.140435	0.807427	CD109
ENSGALG00000008944	0.24933	3.96744	0.140779	0.807427	FBXO11
ENSGALG00000037402	0.426998	7.73778	0.141055	0.807427	CCN2
ENSGALG00000055127	0.192341	2.02437	0.141125	0.807427	LOC101747670
ENSGALG00000052014	-0.312863	2.6103	0.141231	0.807427	PCK2
ENSGALG00000004806	0.279214	3.73919	0.141266	0.807427	EDEM3
ENSGALG00000050545	-0.74198	0.066885	0.1413	0.807427	IGLV3-32
ENSGALG00000008850	0.362291	1.3198	0.141335	0.807427	TTLL7
ENSGALG00000005331	0.353559	5.20581	0.141498	0.807427	GJC2
ENSGALG00000002693	0.252032	3.31419	0.141515	0.807427	FAM149B1
ENSGALG00000004850	0.241843	4.4234	0.141539	0.807427	ZMIZ1
ENSGALG00000014642	0.417964	2.26393	0.141542	0.807427	CHD1
ENSGALG00000035111	-0.234119	2.92976	0.141592	0.807427	PDRG1
ENSGALG00000009855	0.313035	4.16449	0.141677	0.807427	TBC1D9
ENSGALG00000048410	0.507746	0.18833	0.141689	0.807427	ENSGALG00000048410
ENSGALG00000052799	0.228137	1.33366	0.141719	0.807427	ENSGALG00000052799
ENSGALG00000030153	-0.356497	2.27056	0.14173	0.807427	NUDT8
ENSGALG00000011409	-0.205876	4.90675	0.141785	0.807427	SNRPF
ENSGALG00000004046	0.216837	2.41068	0.141829	0.807427	LARP6
ENSGALG00000039773	-0.179826	4.07494	0.141938	0.807427	AKAP8
ENSGALG00000041927	-0.279603	2.83335	0.14197	0.807427	FZD9
ENSGALG00000037316	-0.26422	2.1558	0.141974	0.807427	OCLN
ENSGALG00000039071	-0.318787	1.47186	0.142066	0.807427	IPO4
ENSGALG00000005929	0.243509	2.99473	0.142135	0.807427	MAML1
ENSGALG00000050216	0.349941	1.12085	0.142224	0.807427	ENSGALG00000050216
ENSGALG00000021345	0.276533	3.19439	0.142252	0.807427	B3GNT9
ENSGALG00000016281	0.266844	5.09983	0.142261	0.807427	DMD
ENSGALG00000003726	0.262885	6.21005	0.142292	0.807427	EGFLAM
ENSGALG00000004631	-0.360163	3.60007	0.142313	0.807427	DRAXIN
ENSGALG00000016451	0.482603	2.71144	0.142339	0.807427	ROCK2
ENSGALG00000012121	0.309492	4.71769	0.142346	0.807427	RCN1
ENSGALG00000040035	-0.413626	0.0121937	0.142356	0.807427	ADRB2
ENSGALG00000013036	-0.163947	5.7383	0.142379	0.807427	ATP6V1E1
ENSGALG00000012395	0.340073	4.70437	0.142381	0.807427	PLEKHG1
ENSGALG00000023881	0.330493	0.361728	0.142477	0.807427	PLXDC1
ENSGALG00000010761	-0.212244	4.77586	0.142541	0.807427	MRPL37
ENSGALG00000042259	0.264025	4.12326	0.14265	0.807427	DOCK1
ENSGALG00000005753	-0.188807	6.15166	0.142676	0.807427	LOC422214
ENSGALG00000041568	0.156491	3.64735	0.142954	0.807427	AVL9
ENSGALG00000038635	-0.197801	5.49925	0.143067	0.807427	MYL12A
ENSGALG00000010733	0.396618	3.43748	0.143211	0.807427	CEP170
ENSGALG00000043164	0.18228	5.06375	0.14322	0.807427	TNKS
ENSGALG00000015051	0.340949	3.34664	0.143265	0.807427	CDK19
ENSGALG00000012623	0.414653	3.24433	0.143355	0.807427	CFC1
ENSGALG00000050796	-0.336879	1.45333	0.143386	0.807427	ACBD4
ENSGALG00000005450	0.41639	1.27934	0.143391	0.807427	CCDC66
ENSGALG00000004719	0.266959	7.15874	0.143392	0.807427	SPTAN1
ENSGALG00000031563	-0.278475	5.61437	0.143405	0.807427	ECI1
ENSGALG00000004496	-0.209962	6.71047	0.143422	0.807427	TNIP1
ENSGALG00000003474	-0.185342	5.07478	0.143488	0.807427	MED20
ENSGALG00000037633	-0.213429	3.1834	0.143506	0.807427	WIPF2
ENSGALG00000003634	0.259467	4.46129	0.14371	0.807427	PTEN
ENSGALG00000001201	-0.173939	4.77039	0.143735	0.807427	GFOD2
ENSGALG00000042521	0.32862	1.57727	0.143841	0.807427	MPP3
ENSGALG00000006417	0.214818	5.98971	0.143861	0.807427	SEC24A
ENSGALG00000000927	0.402118	3.53865	0.143958	0.807427	ANGPTL2
ENSGALG00000034275	-0.220025	3.71085	0.144035	0.807427	MCAT
ENSGALG00000007593	0.396125	2.82379	0.144115	0.807427	JAKMIP2
ENSGALG00000024039	-0.184145	5.08416	0.14412	0.807427	UTP14A
ENSGALG00000042651	0.318779	4.03724	0.144138	0.807427	KRIT1
ENSGALG00000009947	0.459121	1.10334	0.144219	0.807427	PLEKHH2
ENSGALG00000055094	-0.283525	7.00174	0.144261	0.807427	CD63
ENSGALG00000008003	-0.241611	3.90259	0.144314	0.807427	ZC3HC1
ENSGALG00000004045	0.245564	3.75673	0.144423	0.807427	AGAP1
ENSGALG00000013565	0.245428	5.79013	0.144461	0.807427	CHD4
ENSGALG00000013635	0.206171	3.71575	0.144488	0.807427	SCAF8
ENSGALG00000004702	-0.26529	2.15475	0.144584	0.807427	WDR34
ENSGALG00000027887	0.669251	1.7818	0.144656	0.807427	C1QTNF3
ENSGALG00000052202	-0.325257	2.65133	0.144742	0.807427	EXOSC5
ENSGALG00000004974	0.34211	3.06202	0.144864	0.807427	PPARG
ENSGALG00000006456	0.45298	2.52236	0.144868	0.807427	BMERB1
ENSGALG00000042469	0.259084	4.3794	0.144941	0.807427	PRKDC
ENSGALG00000029691	-0.256171	4.20515	0.144944	0.807427	NFKBIB
ENSGALG00000034572	-0.196149	3.42021	0.145	0.807427	POC1A
ENSGALG00000012833	-0.210905	6.0133	0.145075	0.807427	VPS33B
ENSGALG00000054070	0.585091	0.170096	0.145103	0.807427	HFE
ENSGALG00000011990	0.46758	1.77806	0.145158	0.807427	USP53
ENSGALG00000012796	0.213766	3.75339	0.145167	0.807427	KIAA1549
ENSGALG00000034591	-0.192574	6.44064	0.145167	0.807427	TMEM14C
ENSGALG00000015136	-0.267321	1.53179	0.145245	0.807427	ILDR1
ENSGALG00000028568	0.337427	2.12097	0.14536	0.807427	DNAL1
ENSGALG00000042764	0.152237	4.54762	0.145373	0.807427	COG5
ENSGALG00000036577	-0.269467	3.19825	0.145393	0.807427	JMJD8
ENSGALG00000015110	0.335492	5.04445	0.145742	0.807427	FAM189A2
ENSGALG00000034999	0.389839	2.14579	0.145836	0.807427	ZHX1
ENSGALG00000037387	0.526277	1.45235	0.145847	0.807427	CLSTN2
ENSGALG00000035960	0.325088	2.46702	0.14585	0.807427	MYH7
ENSGALG00000002750	0.253388	5.64637	0.145864	0.807427	NCKAP1
ENSGALG00000038133	-0.349427	2.95621	0.145877	0.807427	SMIM3
ENSGALG00000010766	0.318535	3.06273	0.145893	0.807427	ATXN3
ENSGALG00000027170	0.303587	0.73029	0.145896	0.807427	LOC100859602
ENSGALG00000001792	-0.154648	5.18471	0.146144	0.807427	MRPS34
ENSGALG00000015496	0.321344	4.12827	0.14616	0.807427	CHMP2B
ENSGALG00000005383	-0.162255	4.29215	0.146187	0.807427	BRCC3
ENSGALG00000046023	-0.264458	4.542	0.146195	0.807427	NAXE
ENSGALG00000044466	0.293246	2.66927	0.146224	0.807427	RIPK3
ENSGALG00000013503	0.260701	1.0056	0.146235	0.807427	FAM149A
ENSGALG00000014528	-0.399536	1.35899	0.146246	0.807427	ENO2
ENSGALG00000001678	-0.236285	4.14426	0.146393	0.807427	PRKAB2
ENSGALG00000005350	0.366792	4.15128	0.146427	0.807427	USP6
ENSGALG00000009466	0.210309	4.63441	0.146602	0.807427	SEC23IP
ENSGALG00000029857	-0.447366	1.71198	0.146732	0.807427	GIMAP6
ENSGALG00000010412	0.234795	1.98402	0.146743	0.807427	WWTR1
ENSGALG00000036240	0.530061	4.70648	0.146815	0.807427	AKAP12
ENSGALG00000033971	-0.325083	1.46527	0.146819	0.807427	TLE2
ENSGALG00000000870	-0.295153	0.574634	0.146911	0.807427	DCAKD
ENSGALG00000006908	0.289307	4.06503	0.146966	0.807427	DLG1
ENSGALG00000043725	0.242677	4.60722	0.146975	0.807427	PIEZO1
ENSGALG00000046347	-0.256835	3.29113	0.146995	0.807427	FOXRED1
ENSGALG00000046704	-0.179508	4.53023	0.147027	0.807427	TAF9
ENSGALG00000032489	-0.224064	3.14238	0.147105	0.807427	ELOF1
ENSGALG00000052326	-0.226799	2.40823	0.14713	0.807427	IRF2BP2
ENSGALG00000029419	-0.235487	4.41678	0.147288	0.807427	MRPL16
ENSGALG00000029226	-0.226989	3.33947	0.147431	0.807427	ZFAND2B
ENSGALG00000003705	0.464089	2.43921	0.147438	0.807427	VPS13C
ENSGALG00000016925	0.304586	3.4895	0.147485	0.807427	TBC1D4
ENSGALG00000038924	0.371622	3.5202	0.147595	0.807427	IDE
ENSGALG00000017524	-0.319205	3.29453	0.147617	0.807427	DOHH
ENSGALG00000033058	-0.240495	4.99662	0.147632	0.807427	FASTK
ENSGALG00000042986	0.21791	2.43487	0.14765	0.807427	RNASEL
ENSGALG00000016890	0.268919	2.29559	0.147803	0.807427	MBNL2
ENSGALG00000009409	0.254982	2.10715	0.147858	0.807427	MYNN
ENSGALG00000026303	-0.242131	4.89233	0.147908	0.807427	MRPS2
ENSGALG00000007520	-0.166146	6.71179	0.148032	0.807427	SSRP1
ENSGALG00000005230	0.202827	4.10074	0.148043	0.807427	MED13
ENSGALG00000054657	-0.316766	1.69578	0.148083	0.807427	ENSGALG00000054657
ENSGALG00000032875	-0.239784	5.74404	0.148145	0.807427	ATP5F1D
ENSGALG00000003175	0.379405	2.92739	0.148232	0.807427	STKLD1
ENSGALG00000040987	-0.198892	5.20753	0.148248	0.807427	NDUFA8
ENSGALG00000004171	0.170975	4.51167	0.148331	0.807427	RNF111
ENSGALG00000040878	-0.249646	3.30543	0.148344	0.807427	TMEM208
ENSGALG00000002198	-0.252071	3.37451	0.148409	0.807427	FHOD1
ENSGALG00000033185	-0.229215	4.68905	0.148497	0.807427	TAZ
ENSGALG00000005878	-0.17598	4.90796	0.148518	0.807427	MLST8
ENSGALG00000011228	0.272174	3.80289	0.1486	0.807427	WARS
ENSGALG00000052286	-0.374632	2.05951	0.148787	0.807427	MGAT1
ENSGALG00000002987	-0.418405	5.34544	0.148993	0.807427	SERPINF2
ENSGALG00000017207	-0.125833	6.13637	0.149064	0.807427	CWC15
ENSGALG00000031002	-0.27802	4.1424	0.149152	0.807427	GBA
ENSGALG00000027240	-0.196322	5.50577	0.149273	0.807427	TSPAN13
ENSGALG00000014963	0.242559	4.68917	0.149275	0.807427	DSE
ENSGALG00000041470	0.33188	0.208203	0.149293	0.807427	PPARA
ENSGALG00000002033	-0.240501	4.1935	0.149313	0.807427	NDUFB6
ENSGALG00000042016	-0.230109	4.68099	0.149454	0.807427	ATG101
ENSGALG00000043456	-0.177843	5.33055	0.149483	0.807427	SMIM7
ENSGALG00000014670	0.256494	4.67022	0.149739	0.807427	TTC37
ENSGALG00000022758	-0.236166	2.32902	0.149749	0.807427	GGACT
ENSGALG00000042051	0.16033	5.5156	0.149977	0.807427	SETD2
ENSGALG00000013657	0.402003	1.8479	0.150114	0.807427	ZNF236
ENSGALG00000041401	-0.19251	5.80817	0.150144	0.807427	SDHB
ENSGALG00000035184	0.280106	1.58272	0.150192	0.807427	SDC3
ENSGALG00000032452	0.347898	2.1122	0.150252	0.807427	GAS7
ENSGALG00000001096	-0.240702	5.11194	0.150283	0.807427	UQCR11
ENSGALG00000007902	0.325625	3.90251	0.150353	0.807427	ATP7A
ENSGALG00000011963	0.435954	0.432108	0.150423	0.807427	PRDM5
ENSGALG00000005855	0.260201	4.17812	0.150495	0.807427	CA5B
ENSGALG00000005417	0.220169	3.17868	0.150576	0.807427	JMJD4
ENSGALG00000046741	-0.324906	1.66773	0.150617	0.807427	ENSGALG00000046741
ENSGALG00000045676	-0.221996	3.3099	0.150621	0.807427	NELFE
ENSGALG00000010638	0.267033	3.94814	0.150625	0.807427	CASP3
ENSGALG00000032598	-0.422221	0.797617	0.150628	0.807427	MYO1A
ENSGALG00000035156	-0.18193	6.25662	0.150635	0.807427	DCTN1
ENSGALG00000007416	-0.305842	2.76414	0.15064	0.807427	CD3E
ENSGALG00000031700	0.363487	1.18832	0.15077	0.807427	TRPS1
ENSGALG00000009844	0.598265	1.4297	0.150801	0.807427	ACTC1
ENSGALG00000039121	0.280355	1.15111	0.150809	0.807427	PPM1F
ENSGALG00000005315	-0.250501	3.04124	0.150868	0.807427	RPUSD1
ENSGALG00000043607	-0.260081	3.71035	0.150912	0.807427	CENPX
ENSGALG00000029175	0.257129	2.00696	0.150933	0.807427	EFNB2
ENSGALG00000004523	0.210284	4.41591	0.151014	0.807427	MFN2
ENSGALG00000011358	-0.357156	4.66928	0.151063	0.807427	WNT6
ENSGALG00000009915	0.31365	4.47746	0.151266	0.807427	EML4
ENSGALG00000007575	0.276795	3.94706	0.151284	0.807427	ENSGALG00000007575
ENSGALG00000004486	0.297443	3.41023	0.151288	0.807427	ZCCHC8
ENSGALG00000041676	-0.254291	3.62606	0.151362	0.807427	NAA10
ENSGALG00000040109	0.208864	4.95366	0.151384	0.807427	LARP1
ENSGALG00000020067	0.330322	2.0237	0.151384	0.807427	VASH2
ENSGALG00000043628	-0.210278	4.21494	0.151418	0.807427	UBE2M
ENSGALG00000006283	-0.157488	5.06672	0.151446	0.807427	THAP4
ENSGALG00000032307	-0.188559	5.5434	0.151496	0.807427	DDX23
ENSGALG00000044187	-0.213086	4.07995	0.151518	0.807427	LMF1
ENSGALG00000039061	-0.228847	4.09722	0.151525	0.807427	PHPT1
ENSGALG00000049587	0.270803	2.36186	0.151535	0.807427	NPHP3
ENSGALG00000016053	0.210365	3.19845	0.151564	0.807427	DYRK1A
ENSGALG00000008875	0.392269	1.10151	0.151695	0.807427	PLCB1
ENSGALG00000007712	0.346593	3.89519	0.151711	0.807427	MYO1B
ENSGALG00000033204	-0.317128	4.47383	0.151832	0.807427	SLC66A1
ENSGALG00000000430	0.241372	3.8231	0.151874	0.807427	SPPL2B
ENSGALG00000050647	0.330329	0.286345	0.152001	0.807427	RASA1
ENSGALG00000013932	0.250412	4.64446	0.152003	0.807427	NAPG
ENSGALG00000010226	-0.252183	3.22948	0.152007	0.807427	MUTYH
ENSGALG00000042759	0.324533	1.30275	0.152042	0.807427	PRKY
ENSGALG00000053095	-0.241211	2.1321	0.152073	0.807427	PC
ENSGALG00000013408	0.369548	3.9697	0.152209	0.807427	TMF1
ENSGALG00000011329	0.259035	4.8553	0.152227	0.807427	AFDN
ENSGALG00000008025	0.236334	4.44673	0.152285	0.807427	SLF2
ENSGALG00000015258	0.18497	6.01325	0.152363	0.807427	DCBLD2
ENSGALG00000041037	-0.206375	6.2064	0.152394	0.807427	YIPF3
ENSGALG00000036677	0.36541	3.93578	0.152396	0.807427	ITSN1
ENSGALG00000014922	0.430702	2.87989	0.15256	0.807427	ROCK1
ENSGALG00000006838	0.291477	4.82257	0.152628	0.807427	TF
ENSGALG00000027429	-0.321395	3.81663	0.152655	0.807427	HSD17B1
ENSGALG00000035378	0.259192	3.88642	0.15268	0.807427	DNAJC5
ENSGALG00000007554	0.288162	3.82696	0.15287	0.807427	RAB22A
ENSGALG00000009029	0.230882	3.55001	0.152955	0.807427	TSPAN12
ENSGALG00000015181	0.314148	2.62355	0.152981	0.807427	GAREM1
ENSGALG00000010391	0.492218	2.82278	0.152993	0.807427	MMRN1
ENSGALG00000047550	0.504044	5.54185	0.153031	0.807427	ENSGALG00000047550
ENSGALG00000053225	0.200491	5.12724	0.153142	0.807427	ENSGALG00000053225
ENSGALG00000046258	0.312757	2.11326	0.153162	0.807427	FAM92A
ENSGALG00000042232	-0.235237	2.91246	0.15322	0.807427	PSMG4
ENSGALG00000000751	-0.163333	6.38211	0.153279	0.807427	ARNT
ENSGALG00000002929	0.265215	6.44974	0.153416	0.807427	TRIP12
ENSGALG00000009885	0.308565	2.27679	0.153419	0.807427	HELB
ENSGALG00000040948	0.231342	2.8035	0.153555	0.807427	ZMAT3
ENSGALG00000010077	-0.210626	9.75935	0.153561	0.807427	RPS3A
ENSGALG00000029378	0.437442	2.92819	0.153676	0.807427	ITGA9
ENSGALG00000026661	0.324597	4.34248	0.153764	0.807427	MSRB3
ENSGALG00000034083	-0.192393	3.78609	0.153818	0.807427	SMIM11A
ENSGALG00000033694	-0.533936	4.89816	0.153822	0.807427	IFI30
ENSGALG00000009628	-0.217534	2.84242	0.153878	0.807427	Kctd12b
ENSGALG00000015339	-0.228282	7.81975	0.15409	0.807427	RPL24
ENSGALG00000006050	0.398578	0.391189	0.15412	0.807427	CYP2R1
ENSGALG00000031461	0.372854	2.2462	0.154133	0.807427	CTDP1
ENSGALG00000013218	-0.401039	2.81729	0.154145	0.807427	C3AR1
ENSGALG00000012130	-0.182685	2.68845	0.154153	0.807427	DNAJC24
ENSGALG00000010395	-0.222459	3.70349	0.154191	0.807427	SIAH2
ENSGALG00000042645	0.20289	4.62877	0.1542	0.807427	PARD3B
ENSGALG00000038202	0.202559	3.23218	0.154259	0.807427	PWWP2A
ENSGALG00000000223	-0.187177	4.84581	0.15427	0.807427	TMEM183A
ENSGALG00000033340	0.213828	3.21436	0.154281	0.807427	ENSGALG00000033340
ENSGALG00000012488	-0.231953	4.27472	0.154291	0.807427	TST
ENSGALG00000035013	0.244543	4.24027	0.154306	0.807427	WDR11
ENSGALG00000010106	-0.169594	4.1781	0.15435	0.807427	ERI3
ENSGALG00000007151	0.338518	3.79483	0.154389	0.807427	BRWD3
ENSGALG00000031426	-0.211774	6.68331	0.154396	0.807427	TMBIM6
ENSGALG00000034274	0.337784	2.24933	0.154649	0.807427	GRAMD4
ENSGALG00000015762	-0.271936	2.70723	0.154712	0.807427	LYRM2
ENSGALG00000006143	-0.226441	4.24757	0.154784	0.807427	PI4K2A
ENSGALG00000033772	0.286454	4.42186	0.154865	0.807427	UPF2
ENSGALG00000029540	0.473818	1.29008	0.154876	0.807427	MMRN2
ENSGALG00000002880	-0.138293	4.45995	0.154897	0.807427	PTGES3L-AARSD1
ENSGALG00000006691	-0.21537	6.05624	0.154972	0.807427	ARPC4
ENSGALG00000004003	-0.148183	5.7112	0.155013	0.807427	AIFM1
ENSGALG00000029383	-0.235071	4.19033	0.155018	0.807427	SLC25A11
ENSGALG00000020005	-0.190001	5.8128	0.155038	0.807427	SFT2D1
ENSGALG00000000275	0.16588	4.53388	0.155047	0.807427	KCTD9
ENSGALG00000026422	0.423914	5.72695	0.155055	0.807427	PARP14
ENSGALG00000010158	0.21088	5.51065	0.155096	0.807427	KANK1
ENSGALG00000015105	0.393617	5.83431	0.15524	0.807427	PSIP1
ENSGALG00000022875	0.500422	1.49061	0.155422	0.807427	MOG
ENSGALG00000015626	0.386318	0.0259939	0.155425	0.807427	RGS12
ENSGALG00000041255	0.32558	3.25245	0.1555	0.807427	ADAM12
ENSGALG00000008934	0.350372	3.75786	0.155562	0.807427	PIK3CA
ENSGALG00000042418	-0.305305	2.81572	0.15562	0.807427	CHEK1
ENSGALG00000010150	0.228799	5.19647	0.155639	0.807427	SEC23A
ENSGALG00000002362	-0.30777	5.66993	0.15567	0.807427	MANF
ENSGALG00000027561	-0.176917	5.4167	0.155786	0.807427	GNG5
ENSGALG00000007356	-0.438813	0.711303	0.155816	0.807427	MAP3K8
ENSGALG00000007928	0.202436	3.79042	0.155853	0.807427	MLLT10
ENSGALG00000006601	-0.209142	3.91317	0.155858	0.807427	MTMR14
ENSGALG00000011922	0.212979	3.25532	0.15601	0.807427	PCNX4
ENSGALG00000017553	-0.207776	4.5732	0.156018	0.807427	SNX11
ENSGALG00000004570	0.36357	2.85674	0.156078	0.807427	NCOA3
ENSGALG00000022991	-0.208686	4.16887	0.156105	0.807427	SMIM20
ENSGALG00000041044	0.456653	0.409234	0.156233	0.807427	ENSGALG00000041044
ENSGALG00000029485	-0.352432	3.7493	0.156487	0.807427	SIRPB2
ENSGALG00000030378	-0.212569	8.18931	0.156561	0.807427	RPL11
ENSGALG00000045776	-0.35363	0.869015	0.156564	0.807427	CPN2
ENSGALG00000015617	-0.227553	7.52835	0.156572	0.807427	RPS23
ENSGALG00000006714	-0.238161	3.45862	0.156602	0.807427	CCDC61
ENSGALG00000005983	-0.149071	6.13904	0.156641	0.807427	SMARCB1
ENSGALG00000039983	-0.307595	2.93605	0.156709	0.807427	EEPD1
ENSGALG00000025858	0.208823	2.18254	0.15673	0.807427	LUZP1
ENSGALG00000015372	-0.219689	5.01221	0.156744	0.807427	ATP5ME
ENSGALG00000036856	-0.221372	4.087	0.156767	0.807427	CBX5
ENSGALG00000014690	0.320301	4.00941	0.156853	0.807427	SLC12A2
ENSGALG00000021658	-0.322442	2.61363	0.156902	0.807427	PAFAH2
ENSGALG00000051169	-0.258929	2.66851	0.15707	0.807427	UQCC3
ENSGALG00000054329	0.264701	1.57518	0.157096	0.807427	LIMS4
ENSGALG00000003747	0.35606	4.47808	0.15717	0.807427	OSMR
ENSGALG00000042008	-0.225553	6.97902	0.15726	0.807427	GSTM3
ENSGALG00000044628	-0.186206	3.9887	0.157391	0.807427	IGBP1
ENSGALG00000016531	0.196869	3.50471	0.157464	0.807427	ASXL2
ENSGALG00000001245	-0.18855	5.0614	0.15747	0.807427	SIRT6
ENSGALG00000008730	-0.155796	4.31144	0.157571	0.807427	CYP20A1
ENSGALG00000042994	-0.172697	4.96462	0.157607	0.807427	DDX41
ENSGALG00000015400	0.239163	1.87005	0.157625	0.807427	CGGBP1
ENSGALG00000040713	-0.183442	6.02845	0.157727	0.807427	VPS4A
ENSGALG00000052251	-0.264823	0.66939	0.157755	0.807427	NCKAP5L
ENSGALG00000013883	-0.192687	4.76088	0.157859	0.807427	SNRNP27
ENSGALG00000035774	0.317434	3.80967	0.157972	0.807427	PPFIA1
ENSGALG00000002942	0.337943	3.99858	0.158043	0.807427	JMJD1C
ENSGALG00000009062	0.314647	2.76762	0.158079	0.807427	CDK14
ENSGALG00000025977	-0.205703	4.95086	0.158239	0.807427	GADD45A
ENSGALG00000039141	-0.173302	5.83058	0.158279	0.807427	CERS2
ENSGALG00000008291	-0.219372	3.95109	0.158358	0.807427	AP3S2
[truncated: 10,649 more rows]

## Sheet: Kidney DEGs
Supplementary Table S1. Differentially expressed genes comparing laying hens supplemented with Biostrong 510 (BS) versus controls.
Ensembl ID	log2 Fold Change	Average log2 count per million (CPM)	P-value	Adjusted P-value	Gene symbol
ENSGALG00000005095	-1.10363	5.50536	1.20174e-06	0.0142935	SLC25A25
ENSGALG00000010337	1.85014	2.08068	4.43499e-05	0.203074	GPR149
ENSGALG00000011551	-1.69095	5.91314	5.1221e-05	0.203074	JCHAIN
ENSGALG00000031197	-2.21618	0.255436	7.3627e-05	0.21893	ENSGALG00000031197
ENSGALG00000050515	-1.76356	3.88609	0.000302071	0.650984	LOC107051274
ENSGALG00000015433	1.05549	3.1392	0.000344517	0.650984	ABCA1
ENSGALG00000012869	6.21982	2.09158	0.000383125	0.650984	SERPINB3
ENSGALG00000013617	0.707631	0.830815	0.000585434	0.870395	PDGFRL
ENSGALG00000009700	-1.38968	6.86758	0.000820808	0.999868	PDK4
ENSGALG00000017046	-1.94676	0.118217	0.00104748	0.999868	POSTN
ENSGALG00000049526	1.36716	0.179417	0.00132502	0.999868	ENSGALG00000049526
ENSGALG00000007537	0.766665	2.64021	0.00145099	0.999868	INCENP
ENSGALG00000049450	-1.36066	6.82256	0.00162582	0.999868	IGLL1
ENSGALG00000027269	1.57527	0.396613	0.00171904	0.999868	GUCA2B
ENSGALG00000012830	-1.08327	0.936805	0.0022398	0.999868	IRF4
ENSGALG00000001709	-0.757941	3.79798	0.00250247	0.999868	AC006254.1
ENSGALG00000032170	1.80429	0.300191	0.00254731	0.999868	LCN15
ENSGALG00000047395	-1.356	2.54609	0.00269628	0.999868	IGLV3-32
ENSGALG00000047283	1.0964	3.6811	0.00270581	0.999868	LGALS3BP
ENSGALG00000027696	-0.632733	2.32108	0.00301671	0.999868	LOC425795
ENSGALG00000050866	-1.01607	1.91329	0.00354088	0.999868	HSD3B1
ENSGALG00000002496	-1.58219	3.05729	0.00357245	0.999868	SFTPA1
ENSGALG00000017170	-0.697019	8.12154	0.00374842	0.999868	ALKBH8
ENSGALG00000037611	0.685593	0.966141	0.00383129	0.999868	MYO3AL
ENSGALG00000009034	-1.21014	0.109751	0.00421069	0.999868	ALK
ENSGALG00000029968	-0.751716	1.73396	0.00421319	0.999868	GADD45B
ENSGALG00000036550	1.19482	0.262492	0.00513289	0.999868	PRSS22
ENSGALG00000047227	-1.36188	0.410848	0.00525781	0.999868	ENSGALG00000047227
ENSGALG00000042148	-0.845184	5.44241	0.00541698	0.999868	FKBP5
ENSGALG00000038710	0.591313	2.91316	0.0057924	0.999868	MANSC1
ENSGALG00000001718	-0.524573	6.17538	0.00646693	0.999868	CCNG1
ENSGALG00000004245	-0.455522	4.40907	0.00728196	0.999868	NUDT1
ENSGALG00000012704	0.421122	5.313	0.00737243	0.999868	MYLIP
ENSGALG00000036783	-0.415222	1.3415	0.00775749	0.999868	PDE4DIP
ENSGALG00000011958	0.362555	4.65109	0.00810274	0.999868	TEF
ENSGALG00000045165	-0.58211	0.0568113	0.00907126	0.999868	C1orf109
ENSGALG00000037497	-0.476356	0.706622	0.0093727	0.999868	CABP2
ENSGALG00000031341	1.24978	0.297263	0.0101706	0.999868	MGAM2
ENSGALG00000007525	1.28255	0.717019	0.0102158	0.999868	INCENP
ENSGALG00000035760	-0.391735	3.6523	0.0102405	0.999868	LENG8
ENSGALG00000012975	1.26416	0.375011	0.0108777	0.999868	IQSEC3
ENSGALG00000055061	-0.662705	0.397515	0.0109103	0.999868	ENSGALG00000055061
ENSGALG00000029820	1.01372	2.72876	0.0112473	0.999868	NMRAL1
ENSGALG00000003562	0.635587	2.30354	0.0121761	0.999868	NPTX2
ENSGALG00000007409	0.661061	4.19466	0.0122427	0.999868	SCN4B
ENSGALG00000050187	-0.824005	0.913035	0.0125278	0.999868	SELENBP1
ENSGALG00000048830	-0.441277	1.49839	0.0134737	0.999868	EIF4EBP3
ENSGALG00000027874	-1.72976	1.61735	0.0137805	0.999868	CHAC1
ENSGALG00000006584	-0.494152	1.80738	0.0138181	0.999868	ENSGALG00000006584
ENSGALG00000012023	0.409304	3.0285	0.0143164	0.999868	DACT1
ENSGALG00000009205	-0.601239	0.427323	0.0146194	0.999868	ANKFN1L
ENSGALG00000054657	-0.550895	1.33654	0.0148585	0.999868	ENSGALG00000054657
ENSGALG00000049588	0.289915	3.26552	0.0155603	0.999868	ZNF648
ENSGALG00000014603	-0.747046	5.5422	0.015687	0.999868	C1S
ENSGALG00000035975	-0.848291	3.54591	0.0157355	0.999868	ENSGALG00000035975
ENSGALG00000000557	0.63125	0.405711	0.0158059	0.999868	ETNK2
ENSGALG00000010932	0.267903	3.82162	0.0170016	0.999868	NUDT9
ENSGALG00000004424	-0.531666	2.75627	0.0185252	0.999868	SEC16B
ENSGALG00000007109	-1.35	5.22525	0.0190023	0.999868	APOA4
ENSGALG00000046322	-0.558228	2.45663	0.0205208	0.999868	PRRT1B
ENSGALG00000017185	-0.315835	6.76594	0.0206108	0.999868	TMEM123
ENSGALG00000049665	-1.45458	0.430982	0.0206298	0.999868	CLEC2D
ENSGALG00000022622	-0.387358	1.76559	0.021336	0.999868	HOXA4
ENSGALG00000035883	-0.562569	0.485866	0.0217063	0.999868	ZMYND10
ENSGALG00000026945	-0.841038	1.20084	0.0217294	0.999868	CIDEC
ENSGALG00000003433	-0.651781	0.477428	0.0220283	0.999868	DPEP2
ENSGALG00000038528	-0.285762	3.91619	0.02209	0.999868	SRSF7
ENSGALG00000004612	0.335124	7.92085	0.0224845	0.999868	MTHFR
ENSGALG00000009848	0.339236	6.49051	0.0227354	0.999868	LPGAT1
ENSGALG00000040866	0.327987	3.07385	0.0231454	0.999868	P3H2
ENSGALG00000035842	-0.961596	4.36879	0.0240672	0.999868	SLC37A2
ENSGALG00000027069	-0.598666	6.30939	0.0245396	0.999868	TSC22D3
ENSGALG00000039238	-0.401588	7.8318	0.0246675	0.999868	SALL1
ENSGALG00000044519	-0.298171	3.95852	0.0246769	0.999868	COA8
ENSGALG00000023296	0.535566	2.65354	0.0248279	0.999868	TAL1
ENSGALG00000006723	0.456307	5.78145	0.0252965	0.999868	IDI1
ENSGALG00000032922	-0.568956	7.86568	0.0254323	0.999868	GSTM4
ENSGALG00000053332	-0.405718	1.45248	0.0254594	0.999868	TEDC2
ENSGALG00000049199	-1.34517	1.44	0.0255109	0.999868	ENSGALG00000049199
ENSGALG00000049780	-0.383283	3.69123	0.0255848	0.999868	LOC112530170
ENSGALG00000041650	0.444134	7.03048	0.0256711	0.999868	DUSP7
ENSGALG00000025747	0.434953	2.78548	0.025957	0.999868	NQO2
ENSGALG00000027198	0.599936	0.441355	0.0261328	0.999868	TMEM47
ENSGALG00000049889	0.34146	0.982104	0.0275492	0.999868	LOC101751325
ENSGALG00000011930	-0.741665	2.84715	0.0275816	0.999868	A2ml1
ENSGALG00000052737	-0.843118	1.62122	0.0279196	0.999868	GIMAP7
ENSGALG00000009297	0.333776	3.73028	0.0280492	0.999868	TELO2
ENSGALG00000005360	1.22102	1.04489	0.028092	0.999868	CA4
ENSGALG00000032644	-0.389935	3.78468	0.0283747	0.999868	HUWE1
ENSGALG00000014509	0.611378	4.01269	0.02842	0.999868	BST1
ENSGALG00000029921	-0.377462	2.09854	0.0287777	0.999868	CSRP2
ENSGALG00000013728	0.436559	4.3045	0.0294823	0.999868	PPAT
ENSGALG00000008579	0.344391	1.05159	0.0297117	0.999868	OIP5
ENSGALG00000016692	0.560191	1.93136	0.0299984	0.999868	CENPQ
ENSGALG00000029024	0.327079	4.55666	0.0300527	0.999868	TCF21
ENSGALG00000041251	0.430382	1.41837	0.0306578	0.999868	HDAC10
ENSGALG00000028810	-0.521671	7.0783	0.0310964	0.999868	CHCHD10
ENSGALG00000009493	0.290756	4.1007	0.0313175	0.999868	TMEM229B
ENSGALG00000006670	0.35202	2.61122	0.0316341	0.999868	PPP1R3C
ENSGALG00000034297	-0.356895	3.00091	0.0319404	0.999868	TBX2
ENSGALG00000047574	-0.602686	0.392932	0.032082	0.999868	SLC39A7
ENSGALG00000015225	0.263471	4.99899	0.0323969	0.999868	BLZF1
ENSGALG00000049002	-0.444593	3.23475	0.0325793	0.999868	C1orf167
ENSGALG00000001749	0.539835	8.35839	0.0327145	0.999868	ACSBG2
ENSGALG00000016665	0.515893	7.11777	0.0331898	0.999868	FDFT1
ENSGALG00000006306	0.630781	0.946427	0.0332433	0.999868	UROC1
ENSGALG00000049557	-0.504288	1.05476	0.0333244	0.999868	TSFM
ENSGALG00000034438	-0.652225	0.705612	0.0340198	0.999868	GNB3
ENSGALG00000041344	-0.734186	0.97965	0.0342433	0.999868	FABP5
ENSGALG00000012357	-0.738887	1.05812	0.0347978	0.999868	CXCR4
ENSGALG00000004121	0.294207	2.26846	0.0348	0.999868	LPAR4
ENSGALG00000034741	0.804299	7.04359	0.0354351	0.999868	ETNPPL
ENSGALG00000000573	0.603663	3.88092	0.0354917	0.999868	PER3
ENSGALG00000033322	-0.308856	2.96874	0.0360894	0.999868	MTHFSD
ENSGALG00000009651	0.44313	2.18181	0.0361437	0.999868	LXN
ENSGALG00000003677	-0.580601	0.148334	0.036155	0.999868	NTNG2
ENSGALG00000017317	0.41773	1.62617	0.0363686	0.999868	DNAJB13
ENSGALG00000053252	-0.637738	1.80131	0.036537	0.999868	ENSGALG00000053252
ENSGALG00000011680	0.540781	1.4179	0.037013	0.999868	EPHA5
ENSGALG00000030776	0.459685	4.1741	0.0371913	0.999868	METTL7A
ENSGALG00000025929	-0.404888	1.05632	0.0372475	0.999868	HOXA5
ENSGALG00000047924	0.500341	4.1139	0.037584	0.999868	MANBAL
ENSGALG00000030703	0.545117	2.43689	0.0378215	0.999868	CYBRD1
ENSGALG00000013818	-0.461865	3.08464	0.0381431	0.999868	CITED2
ENSGALG00000003512	2.04773	0.987221	0.0383311	0.999868	SPINK8
ENSGALG00000014862	0.483642	5.50833	0.0387487	0.999868	HMGCS1
ENSGALG00000016124	-0.210822	8.09158	0.0389461	0.999868	HADH
ENSGALG00000002170	0.396209	2.61908	0.0401342	0.999868	Nr1h5
ENSGALG00000007536	-0.444739	3.40953	0.0409202	0.999868	LOC424919
ENSGALG00000033894	-0.410965	1.91136	0.0410722	0.999868	MEA1
ENSGALG00000005957	0.716927	0.583916	0.0410767	0.999868	Slc6a14
ENSGALG00000004055	-0.246714	3.85332	0.0416412	0.999868	C7orf50
ENSGALG00000035816	0.323343	3.56439	0.0419416	0.999868	FDXR
ENSGALG00000045228	-0.516428	0.512184	0.0420783	0.999868	PTCRA
ENSGALG00000046915	-0.325835	3.1156	0.0422161	0.999868	PPP1R12C
ENSGALG00000000761	0.474922	5.19294	0.0426088	0.999868	TSKU
ENSGALG00000026704	0.6209	1.75516	0.0428607	0.999868	GPX8
ENSGALG00000006516	0.330695	3.74007	0.0429208	0.999868	MTHFS
ENSGALG00000002899	0.3741	5.45649	0.0431291	0.999868	AACS
ENSGALG00000049136	-0.26968	4.94393	0.0431682	0.999868	HNRNPUL2
ENSGALG00000026152	-0.679267	4.21635	0.0437384	0.999868	GBP6
ENSGALG00000007357	-0.387835	4.73682	0.043749	0.999868	BCL6
ENSGALG00000049794	-0.355195	2.13376	0.0440967	0.999868	CC2D1A
ENSGALG00000005843	-0.860817	0.882141	0.0444925	0.999868	EEF1A2
ENSGALG00000038540	-0.594351	2.44916	0.0445922	0.999868	ZBTB16
ENSGALG00000044026	-1.15536	5.82847	0.0445981	0.999868	SULT2A1
ENSGALG00000051466	0.302966	5.32402	0.0448869	0.999868	NDFIP2
ENSGALG00000008733	-0.557436	0.841097	0.0452449	0.999868	LPAR3
ENSGALG00000025822	0.665438	2.39938	0.0453205	0.999868	CYP1B1
ENSGALG00000044342	0.243395	4.13123	0.0460341	0.999868	HINT3
ENSGALG00000008354	-0.509605	2.4499	0.0461979	0.999868	HARBI1
ENSGALG00000005460	-0.514028	4.2455	0.046207	0.999868	SLCO4A1
ENSGALG00000016772	0.193338	4.09923	0.0465668	0.999868	PDCL3
ENSGALG00000003015	0.427113	7.43232	0.0465867	0.999868	SERPINF1
ENSGALG00000030706	-0.418604	2.82255	0.0467449	0.999868	MAP3K6
ENSGALG00000016227	-0.586723	1.92425	0.047692	0.999868	GPR34
ENSGALG00000051641	0.529701	0.0305129	0.0478169	0.999868	ENSGALG00000051641
ENSGALG00000042572	-0.406449	0.841376	0.0482264	0.999868	TIMM10B
ENSGALG00000029249	0.575788	1.08131	0.0485861	0.999868	ENSGALG00000029249
ENSGALG00000043885	-0.441717	0.463348	0.0488286	0.999868	CFAP45
ENSGALG00000002763	0.344342	0.38252	0.0490233	0.999868	FRZB
ENSGALG00000007594	-0.631852	1.44778	0.04912	0.999868	ASB12
ENSGALG00000023703	-0.325321	3.17381	0.0492273	0.999868	GIT1
ENSGALG00000047303	-0.302548	2.36532	0.0493764	0.999868	ENSGALG00000047303
ENSGALG00000014453	-0.409833	0.798797	0.050554	0.999868	TENT5C
ENSGALG00000013741	0.608239	2.92492	0.0509019	0.999868	SYTL3
ENSGALG00000002648	-0.307774	3.24669	0.0514457	0.999868	ENSGALG00000002648
ENSGALG00000012144	0.347629	3.27423	0.0516195	0.999868	MIEF1
ENSGALG00000002840	0.588188	0.7765	0.0516801	0.999868	GRM4
ENSGALG00000006010	0.261463	6.23763	0.0519516	0.999868	RAMAC
ENSGALG00000010283	-0.301432	6.55275	0.0521815	0.999868	GTF2E2
ENSGALG00000049616	0.521005	1.90339	0.0530875	0.999868	TTLL2
ENSGALG00000008428	-0.55761	2.66418	0.0531966	0.999868	CDK15
ENSGALG00000036263	-0.389147	1.78478	0.0533927	0.999868	ENSGALG00000036263
ENSGALG00000019719	-0.564082	1.19304	0.0537129	0.999868	KRT19
ENSGALG00000049138	-0.326174	2.26993	0.0537868	0.999868	TAF6
ENSGALG00000015016	0.469816	0.153089	0.0539415	0.999868	SLC22A15
ENSGALG00000016328	0.304094	4.79579	0.0553412	0.999868	GSTA4
ENSGALG00000014883	0.561022	1.05008	0.0553636	0.999868	MCM9
ENSGALG00000033956	0.383944	7.46592	0.0557877	0.999868	SFXN1
ENSGALG00000027056	0.364153	1.82445	0.0559532	0.999868	ETFBKMT
ENSGALG00000006969	-0.304199	3.66544	0.0560003	0.999868	USP28
ENSGALG00000051301	-0.573612	3.27503	0.0560143	0.999868	KHK
ENSGALG00000022887	0.421424	1.10021	0.0565962	0.999868	KBTBD11
ENSGALG00000049716	0.834024	1.25709	0.0568142	0.999868	ENSGALG00000049716
ENSGALG00000016287	-0.831848	0.0992619	0.0568256	0.999868	NR0B1
ENSGALG00000015389	-1.0585	3.56147	0.0572028	0.999868	TMPRSS7
ENSGALG00000035028	-0.58411	0.460213	0.0573571	0.999868	NAB2
ENSGALG00000033094	0.371542	2.32565	0.0574943	0.999868	LOC101748229
ENSGALG00000038420	0.234628	4.29795	0.0576091	0.999868	HSF2
ENSGALG00000049429	-0.407924	1.9923	0.0579573	0.999868	ENSGALG00000049429
ENSGALG00000050235	-0.361724	1.31768	0.0585312	0.999868	QTRT1
ENSGALG00000015687	0.371432	0.76716	0.0588746	0.999868	ENSGALG00000015687
ENSGALG00000005328	-0.22662	5.20076	0.0588795	0.999868	IBA57
ENSGALG00000015851	0.313187	2.02152	0.0604146	0.999868	RWDD2A
ENSGALG00000004469	-0.310028	2.55927	0.0604243	0.999868	TP53RK
ENSGALG00000037852	0.359994	3.40091	0.0605899	0.999868	HSD17B7
ENSGALG00000024480	-0.249629	5.33906	0.0607429	0.999868	TIMMDC1
ENSGALG00000047530	-0.448084	1.51325	0.0609918	0.999868	ENSGALG00000047530
ENSGALG00000054598	-0.65314	0.946918	0.0619525	0.999868	ENSGALG00000054598
ENSGALG00000028140	0.472213	1.64018	0.0620016	0.999868	CNTFR
ENSGALG00000021443	-0.336192	1.49272	0.0624887	0.999868	PANX3
ENSGALG00000028056	-0.27528	5.41532	0.0626426	0.999868	RRP36
ENSGALG00000035457	-0.557186	2.40276	0.0628846	0.999868	OR5T3
ENSGALG00000042986	0.273638	4.7325	0.062915	0.999868	RNASEL
ENSGALG00000010861	0.275306	4.11331	0.0634356	0.999868	OMA1
ENSGALG00000011287	-1.02182	5.02833	0.0644702	0.999868	SULT2A1
ENSGALG00000004604	0.268736	6.08611	0.0645335	0.999868	KYAT1
ENSGALG00000033567	-0.337953	1.20937	0.0649857	0.999868	CUL7
ENSGALG00000029429	0.345916	4.08424	0.0652568	0.999868	TGFBI
ENSGALG00000027462	0.364973	1.49968	0.0655577	0.999868	P3H4
ENSGALG00000052827	-0.624871	0.504965	0.065658	0.999868	ENSGALG00000052827
ENSGALG00000040369	-0.319864	1.50329	0.0659661	0.999868	PFKFB3
ENSGALG00000026297	-0.998062	1.33153	0.066762	0.999868	MMP10
ENSGALG00000001483	0.366139	3.58431	0.0670048	0.999868	LOC419409
ENSGALG00000002473	-0.437944	1.2257	0.0670189	0.999868	GPR157
ENSGALG00000040030	-0.334721	1.06013	0.0675559	0.999868	PHLDB1
ENSGALG00000015344	0.287591	2.8702	0.0677167	0.999868	NXPE3
ENSGALG00000042415	-0.247972	5.83496	0.0680612	0.999868	BBS2
ENSGALG00000003939	-0.362715	3.17084	0.0685182	0.999868	KLF17
ENSGALG00000052930	-0.271357	3.36813	0.0691466	0.999868	PABPN1
ENSGALG00000004334	-0.511115	3.06782	0.0691831	0.999868	MYLK3
ENSGALG00000054070	0.727294	1.26166	0.0694348	0.999868	HFE
ENSGALG00000006773	-0.316047	1.6302	0.0697461	0.999868	TRMT12
ENSGALG00000038913	0.419983	1.21935	0.0698805	0.999868	LDLRAD3
ENSGALG00000031496	-1.26018	1.27128	0.0703062	0.999868	SPIK5
ENSGALG00000032465	-0.284907	9.51644	0.0704217	0.999868	ATP8
ENSGALG00000039880	-0.183822	5.46845	0.0705925	0.999868	RHEB
ENSGALG00000034575	-0.342835	2.16228	0.0708774	0.999868	MRI1
ENSGALG00000030148	-0.291258	5.43194	0.071454	0.999868	AUP1
ENSGALG00000013754	0.281221	3.17812	0.0724533	0.999868	PLAGL1
ENSGALG00000049707	-0.580501	0.72998	0.0725286	0.999868	SNORD14D
ENSGALG00000026499	-0.308358	1.43498	0.0729724	0.999868	TNFRSF25
ENSGALG00000043734	0.51647	2.09652	0.0733389	0.999868	LIPG
ENSGALG00000014758	0.400139	1.51348	0.0737786	0.999868	ARHGAP28
ENSGALG00000001948	-0.232593	4.64166	0.0741092	0.999868	SAFB
ENSGALG00000031542	0.239886	4.46991	0.0747477	0.999868	EXT2
ENSGALG00000010202	0.256037	6.82542	0.0748469	0.999868	ENTPD5
ENSGALG00000006009	-0.807478	1.23528	0.0751518	0.999868	PODXL2
ENSGALG00000004300	0.337744	5.1335	0.0755	0.999868	PTDSS2
ENSGALG00000009828	0.203138	6.11116	0.0755175	0.999868	PPP2R5A
ENSGALG00000009302	-0.212239	4.46953	0.0755695	0.999868	EMX2
ENSGALG00000047314	-0.951034	1.02386	0.0757411	0.999868	HFE
ENSGALG00000033303	-0.42819	2.94495	0.0762561	0.999868	DPP4
ENSGALG00000023364	-0.297852	4.27035	0.0764687	0.999868	CDC42EP4
ENSGALG00000020322	-0.286083	5.92838	0.0764752	0.999868	GCNA
ENSGALG00000008759	-0.503644	2.1521	0.0766258	0.999868	LAMP3
ENSGALG00000050459	-0.379688	3.58028	0.076734	0.999868	DUSP23
ENSGALG00000012227	0.335358	2.79354	0.0768842	0.999868	TSPAN5
ENSGALG00000008652	0.196793	4.67194	0.0770655	0.999868	CXorf56
ENSGALG00000048849	0.546383	2.64071	0.077115	0.999868	CPXM2
ENSGALG00000005448	0.812592	0.848651	0.0774359	0.999868	MYL3
ENSGALG00000007941	0.319838	2.21086	0.0778565	0.999868	C11orf74
ENSGALG00000009940	-0.22609	4.95829	0.0782862	0.999868	SLC35E3
ENSGALG00000015124	0.267026	4.58926	0.0784247	0.999868	KCTD1
ENSGALG00000010299	0.418623	0.326389	0.0788881	0.999868	RSPH9
ENSGALG00000000186	0.249242	2.82237	0.0789708	0.999868	MTCH1
ENSGALG00000053152	-0.336505	1.27588	0.0790891	0.999868	FSD1
ENSGALG00000009387	0.393432	0.730614	0.079159	0.999868	SYNJ2BP
ENSGALG00000020160	0.414725	8.38027	0.0794059	0.999868	ADH6
ENSGALG00000014963	0.300898	3.12538	0.0796445	0.999868	DSE
ENSGALG00000002362	-0.380398	5.47628	0.0799088	0.999868	MANF
ENSGALG00000005367	-0.200544	4.9813	0.0803741	0.999868	MRPS22
ENSGALG00000040371	0.237688	5.32953	0.0803954	0.999868	CD59
ENSGALG00000022950	-0.259129	4.67244	0.0805066	0.999868	MRPL35
ENSGALG00000017248	0.273302	2.12136	0.0805482	0.999868	RAB30
ENSGALG00000046411	-0.455157	2.17819	0.0808091	0.999868	ENSGALG00000046411
ENSGALG00000006575	0.577033	2.94657	0.0810964	0.999868	VIPR2
ENSGALG00000014501	-0.629233	0.663117	0.0811261	0.999868	FGFBP2
ENSGALG00000016556	-0.597712	1.65729	0.0812301	0.999868	GVINP1
ENSGALG00000010464	-0.172984	5.40929	0.0816224	0.999868	GLRX3
ENSGALG00000032440	0.364899	0.273998	0.0816478	0.999868	QPCT
ENSGALG00000002583	-0.333563	2.85231	0.0819096	0.999868	PIK3CD
ENSGALG00000038440	0.405112	3.44248	0.0821812	0.999868	COQ10B
ENSGALG00000002131	-0.273213	3.50537	0.082293	0.999868	NPRL2
ENSGALG00000000737	0.249607	4.14881	0.0826658	0.999868	SMPDL3B
ENSGALG00000051597	-0.272694	2.5358	0.0831802	0.999868	PPAN
ENSGALG00000041790	-0.273782	5.35262	0.0834915	0.999868	SAMD4A
ENSGALG00000050596	-0.307092	3.42106	0.0838738	0.999868	LOC101748084
ENSGALG00000008288	0.480904	0.59379	0.083929	0.999868	ARMC10
ENSGALG00000003770	-0.321119	3.57069	0.084004	0.999868	ANXA2
ENSGALG00000006939	0.265129	5.27426	0.0852729	0.999868	PFKP
ENSGALG00000053999	-0.539943	1.42584	0.085621	0.999868	VPS37D
ENSGALG00000001014	-0.266733	3.16167	0.0860235	0.999868	ARPC5L
ENSGALG00000025668	-0.493754	0.723011	0.0861017	0.999868	SNORD81
ENSGALG00000026875	0.60597	0.0454969	0.0861388	0.999868	PERM1
ENSGALG00000028803	-0.38707	1.76418	0.0862214	0.999868	B3GNT4
ENSGALG00000003022	0.364789	6.31143	0.0862648	0.999868	FMO5
ENSGALG00000036189	-0.478569	3.06119	0.0863401	0.999868	ANGPT2
ENSGALG00000042750	-0.283869	12.465	0.0869456	0.999868	MT-ND1
ENSGALG00000012836	-0.377771	0.503194	0.0869509	0.999868	ENSGALG00000012836
ENSGALG00000003893	0.223451	7.84022	0.0870427	0.999868	XPR1
ENSGALG00000047215	-0.296013	1.77134	0.0881366	0.999868	FCSK
ENSGALG00000014233	-0.468195	1.52482	0.0884664	0.999868	FBLN1
ENSGALG00000042419	0.307659	2.77566	0.0884859	0.999868	KCTD17
ENSGALG00000043359	-0.272113	4.69647	0.0886876	0.999868	RRP9
ENSGALG00000046358	-0.569006	0.256066	0.088776	0.999868	FBLN7
ENSGALG00000023191	-0.246211	3.05357	0.0890763	0.999868	MRPS18C
ENSGALG00000026299	-0.294417	3.22374	0.0893382	0.999868	C3orf52
ENSGALG00000005442	-0.453613	3.61242	0.0895093	0.999868	PALMD
ENSGALG00000051187	-0.312948	2.58082	0.0899121	0.999868	CCDC130
ENSGALG00000000244	0.319313	0.640165	0.0900548	0.999868	CAMK4
ENSGALG00000050005	-0.412405	0.521945	0.0901289	0.999868	RNASEK-C17orf49
ENSGALG00000044874	0.547074	0.141238	0.0901447	0.999868	TNFRSF10A
ENSGALG00000046794	1.87323	2.38129	0.0902333	0.999868	MOG
ENSGALG00000008953	0.337115	4.02465	0.0904759	0.999868	AASS
ENSGALG00000006842	-0.271897	6.64616	0.0906937	0.999868	ACOT8
ENSGALG00000003370	-0.240074	6.70204	0.0909008	0.999868	KIAA1191
ENSGALG00000034357	-0.509785	0.69947	0.0911374	0.999868	ENSGALG00000034357
ENSGALG00000001963	-0.362386	1.33379	0.0913379	0.999868	STYXL1
ENSGALG00000008597	-0.295204	5.16923	0.0913817	0.999868	MRPL2
ENSGALG00000033932	-0.390141	8.85184	0.0918692	0.999868	HFE
ENSGALG00000047265	0.34888	0.519441	0.0918912	0.999868	KIAA1958
ENSGALG00000003336	-0.441069	0.667162	0.0919019	0.999868	DAPK2
ENSGALG00000052251	-0.346811	0.125466	0.0923424	0.999868	NCKAP5L
ENSGALG00000048034	-0.307298	4.15053	0.0925552	0.999868	CCT3
ENSGALG00000008466	0.438654	1.48534	0.0927615	0.999868	FAM117B
ENSGALG00000046978	-0.375326	1.9704	0.0929114	0.999868	ENSGALG00000046978
ENSGALG00000049421	0.387634	0.421748	0.0932271	0.999868	FAM117B
ENSGALG00000052797	-0.339662	2.44495	0.0938913	0.999868	EIF5A
ENSGALG00000001459	-0.449743	3.31251	0.0941544	0.999868	TNNC1
ENSGALG00000021442	-0.373875	0.177618	0.0941963	0.999868	CARMIL2
ENSGALG00000046720	0.849646	1.66626	0.0942311	0.999868	ENSGALG00000046720
ENSGALG00000052326	-0.261832	3.07129	0.0944009	0.999868	IRF2BP2
ENSGALG00000038904	0.141118	6.31046	0.0945019	0.999868	ARL6IP5
ENSGALG00000043447	0.138679	5.08739	0.0945474	0.999868	LAS1L
ENSGALG00000043148	-0.281397	2.08989	0.0948119	0.999868	TMEM101
ENSGALG00000004936	0.521501	1.44621	0.0948694	0.999868	GLRA4
ENSGALG00000027714	0.251406	3.18225	0.0952258	0.999868	ATG10
ENSGALG00000038515	0.353711	3.8409	0.0952326	0.999868	LFNG
ENSGALG00000028960	-0.310028	3.53243	0.0954377	0.999868	NEU3
ENSGALG00000007178	-0.507379	6.46426	0.0955277	0.999868	FADS2
ENSGALG00000033460	-0.186328	5.82389	0.0956405	0.999868	TMCO1
ENSGALG00000051767	-0.402796	0.013167	0.0957227	0.999868	ENSGALG00000051767
ENSGALG00000010988	-0.326934	4.28905	0.0959667	0.999868	MPP6
ENSGALG00000028908	-0.352251	0.188213	0.0963853	0.999868	HOXA6
ENSGALG00000030866	0.355931	5.47303	0.0963898	0.999868	CPQ
ENSGALG00000005132	-0.173808	5.91324	0.096485	0.999868	CIAO2B
ENSGALG00000005140	-0.38059	4.18102	0.096752	0.999868	RRAD
ENSGALG00000054629	-0.223665	4.05256	0.0967656	0.999868	PDCD2L
ENSGALG00000040739	-0.16351	3.48503	0.0970071	0.999868	TXNL4A
ENSGALG00000045584	0.251749	4.48106	0.0972831	0.999868	F11R
ENSGALG00000003578	0.379303	7.59521	0.0974416	0.999868	FN1
ENSGALG00000011465	0.143917	6.92928	0.0974647	0.999868	STT3B
ENSGALG00000000154	0.30747	4.40919	0.0975738	0.999868	DENND2D
ENSGALG00000052018	-1.32701	1.46162	0.0976187	0.999868	ENSGALG00000052018
ENSGALG00000011283	0.405019	1.59334	0.0976201	0.999868	ZNF385D
ENSGALG00000017318	-0.253083	3.53703	0.0977165	0.999868	PAAF1
ENSGALG00000042431	0.486526	3.10485	0.0977887	0.999868	ENSGALG00000042431
ENSGALG00000032690	-0.182376	3.81382	0.0978351	0.999868	DDX51
ENSGALG00000026300	-0.321874	3.74779	0.0982132	0.999868	Tomm5
ENSGALG00000016558	0.332647	3.78303	0.0984173	0.999868	VEGFD
ENSGALG00000030436	-0.307947	9.38389	0.0984727	0.999868	MT-ND3
ENSGALG00000014038	0.244775	3.26014	0.0989255	0.999868	CDC123
ENSGALG00000050178	-0.449224	3.67762	0.0989494	0.999868	ATRAID
ENSGALG00000054106	-0.31592	2.60703	0.099111	0.999868	CIC
ENSGALG00000015176	-0.78897	0.0484941	0.099154	0.999868	GNA14
ENSGALG00000048206	-0.541352	0.728838	0.0998007	0.999868	ENSGALG00000048206
ENSGALG00000051043	0.314706	1.18761	0.100365	0.999868	ENSGALG00000051043
ENSGALG00000002412	-0.33203	7.33503	0.100428	0.999868	GBA2
ENSGALG00000040493	0.435878	5.35566	0.100948	0.999868	PTN
ENSGALG00000051152	0.485652	0.634299	0.101157	0.999868	ENSGALG00000051152
ENSGALG00000030902	0.329752	1.27229	0.101284	0.999868	SNAI2
ENSGALG00000003228	0.180976	5.73795	0.101446	0.999868	OARD1
ENSGALG00000008011	0.208314	3.17841	0.101767	0.999868	SLC25A19
ENSGALG00000002804	-0.438391	0.898938	0.10181	0.999868	RND2
ENSGALG00000017250	0.521254	4.42628	0.101833	0.999868	ANKRD42
ENSGALG00000009983	0.21856	4.22097	0.1019	0.999868	NUBPL
ENSGALG00000042715	0.590142	0.312773	0.101905	0.999868	ENSGALG00000042715
ENSGALG00000008263	0.427871	0.998383	0.102473	0.999868	CNTN4
ENSGALG00000027757	-0.277559	1.87717	0.102519	0.999868	ARL4A
ENSGALG00000003428	0.218451	5.56922	0.103033	0.999868	PIK3R2
ENSGALG00000051258	-0.451788	0.198189	0.103792	0.999868	MYOF
ENSGALG00000038875	-0.275392	1.94759	0.104213	0.999868	TMC6
ENSGALG00000034534	-0.303307	1.13217	0.10438	0.999868	FAAP24
ENSGALG00000035334	-0.284348	13.7365	0.104969	0.999868	MT-CO3
ENSGALG00000001800	-0.197201	3.00217	0.10511	0.999868	DUS3L
ENSGALG00000023472	-0.41395	0.819106	0.10529	0.999868	SULT1A1
ENSGALG00000041428	0.261567	3.41421	0.105378	0.999868	NEK4
ENSGALG00000029635	-0.289445	2.08278	0.105649	0.999868	ENSGALG00000029635
ENSGALG00000004899	0.207057	8.91289	0.105901	0.999868	PEPD
ENSGALG00000028998	-0.354246	5.16899	0.105953	0.999868	XPA
ENSGALG00000036142	0.329342	2.70342	0.106521	0.999868	LOXL3
ENSGALG00000026468	0.22209	4.66659	0.106621	0.999868	CHSY1
ENSGALG00000031275	-0.347581	4.99701	0.106781	0.999868	TUBB6
ENSGALG00000015055	0.362677	5.4075	0.106894	0.999868	SLC22A16
ENSGALG00000049339	0.279471	1.00443	0.107105	0.999868	gga-mir-7476
ENSGALG00000010571	0.190741	5.34627	0.107484	0.999868	HEATR5B
ENSGALG00000001840	0.272195	4.65034	0.107604	0.999868	TEK
ENSGALG00000046607	-0.36165	1.32309	0.107778	0.999868	SCNM1
ENSGALG00000017169	0.466441	7.00653	0.107802	0.999868	ELMOD1
ENSGALG00000026401	-0.160022	5.07988	0.108003	0.999868	FAM104B
ENSGALG00000004948	0.264453	4.67131	0.10809	0.999868	GLA
ENSGALG00000031238	-0.228121	4.6933	0.108813	0.999868	SLIRP
ENSGALG00000037193	-0.261446	5.21701	0.108863	0.999868	HECW1
ENSGALG00000054023	-0.311966	2.53336	0.109078	0.999868	PSMC4
ENSGALG00000041949	0.321611	4.79008	0.10934	0.999868	AAMDC
ENSGALG00000013768	0.264186	3.08096	0.109625	0.999868	PHACTR2
ENSGALG00000012237	0.163308	3.80442	0.109688	0.999868	POLE2
ENSGALG00000002564	0.327518	2.01846	0.109841	0.999868	RGS4
ENSGALG00000054143	-0.329699	1.30956	0.110165	0.999868	ENSGALG00000054143
ENSGALG00000010752	0.53141	0.87722	0.110308	0.999868	CDCP2
ENSGALG00000039196	0.246716	5.33777	0.110453	0.999868	NECTIN1
ENSGALG00000007078	0.247899	7.05363	0.110547	0.999868	ENTPD1
ENSGALG00000016266	-0.281118	4.70946	0.110557	0.999868	PRRG1
ENSGALG00000010611	0.238791	5.28033	0.11063	0.999868	CFAP97
ENSGALG00000053507	0.327724	0.059712	0.111136	0.999868	ZFP2
ENSGALG00000052171	-0.334084	0.650738	0.111318	0.999868	ENSGALG00000052171
ENSGALG00000001790	-0.352279	3.28136	0.111671	0.999868	METTL23
ENSGALG00000002066	0.19715	7.91372	0.111687	0.999868	NCOA4
ENSGALG00000055035	-0.312076	1.14673	0.111902	0.999868	ENSGALG00000055035
ENSGALG00000003314	0.233666	3.43383	0.11218	0.999868	RILPL1
ENSGALG00000033123	-0.294008	2.22259	0.112381	0.999868	KEAP1
ENSGALG00000010294	-0.255354	2.2444	0.112588	0.999868	RPS6KL1
ENSGALG00000013784	-0.330582	1.36506	0.112825	0.999868	CDT1
ENSGALG00000010298	0.226989	5.1896	0.1129	0.999868	DCTN6
ENSGALG00000048625	-0.627249	0.755809	0.113132	0.999868	WRAP53
ENSGALG00000038666	0.274678	2.23794	0.113569	0.999868	FBXL12
ENSGALG00000040279	0.291915	2.48894	0.114147	0.999868	RHD
ENSGALG00000000541	-0.192779	5.78028	0.114148	0.999868	ZC3H11A
ENSGALG00000013628	0.168898	6.24762	0.114156	0.999868	C6orf62
ENSGALG00000005188	0.39899	3.77764	0.114166	0.999868	MINDY4
ENSGALG00000007412	0.28564	6.42584	0.114275	0.999868	MPZL2
ENSGALG00000005517	-0.323831	5.47531	0.114575	0.999868	KIF9
ENSGALG00000005687	0.203304	3.82391	0.11493	0.999868	CUEDC2
ENSGALG00000052769	-0.377068	1.27272	0.115139	0.999868	ENSGALG00000052769
ENSGALG00000049484	0.251472	4.2969	0.115532	0.999868	SALL2
ENSGALG00000034458	0.504391	0.537202	0.116082	0.999868	S100A1
ENSGALG00000002689	-0.252656	2.67923	0.116459	0.999868	NUP35
ENSGALG00000012103	-0.425646	1.88034	0.116755	0.999868	CCDC73
ENSGALG00000002379	0.1508	4.52506	0.116999	0.999868	MRPS17
ENSGALG00000053105	-0.429945	1.78624	0.117124	0.999868	RAP1GAP
ENSGALG00000006300	0.405262	7.09865	0.11732	0.999868	LDHA
ENSGALG00000040031	0.244164	1.7249	0.117579	0.999868	SLC35G2
ENSGALG00000007736	0.254477	3.57417	0.117581	0.999868	ZWILCH
ENSGALG00000045478	-0.355157	1.67955	0.117719	0.999868	EXOC3L
ENSGALG00000000364	0.745583	2.82123	0.118128	0.999868	STC1
ENSGALG00000011186	0.176994	3.15006	0.118207	0.999868	ERMARD
ENSGALG00000052887	-0.56913	0.850198	0.11828	0.999868	CBR3
ENSGALG00000040484	-0.172115	6.94556	0.118507	0.999868	SEC31A
ENSGALG00000006677	0.220401	5.65821	0.118793	0.999868	P4HA2
ENSGALG00000042833	0.190901	5.26284	0.118975	0.999868	MAPK14
ENSGALG00000042077	0.341163	2.73483	0.119002	0.999868	HIC1
ENSGALG00000032456	-0.247814	13.5645	0.119126	0.999868	MT-CO2
ENSGALG00000005208	-0.266131	3.63359	0.119545	0.999868	S1PR1
ENSGALG00000004509	-0.233656	10.7309	0.119653	0.999868	UBB
ENSGALG00000011301	0.186622	3.52923	0.120374	0.999868	LRRC40
ENSGALG00000015892	0.312773	1.00177	0.120491	0.999868	IRAK1BP1
ENSGALG00000040702	0.201408	5.21875	0.120954	0.999868	BCKDHB
ENSGALG00000015768	0.339056	1.54269	0.121097	0.999868	ANKRD6
ENSGALG00000003876	0.419093	1.76005	0.121463	0.999868	TIMD4
ENSGALG00000034630	-0.298949	3.26961	0.121471	0.999868	PPIL1
ENSGALG00000005934	-0.669653	0.250388	0.122006	0.999868	SLC22A13
ENSGALG00000037587	0.473555	1.80063	0.12252	0.999868	ENPP3
ENSGALG00000037747	-0.353639	0.619197	0.123648	0.999868	LOC101747773
ENSGALG00000031776	0.410448	3.52723	0.123755	0.999868	NFASC
ENSGALG00000003727	-0.274638	1.82579	0.124102	0.999868	HAUS8
ENSGALG00000047875	-0.255424	4.44448	0.124299	0.999868	ENSGALG00000047875
ENSGALG00000014800	0.177852	6.37311	0.124676	0.999868	ATP6V1A
ENSGALG00000002132	0.413894	0.736265	0.124807	0.999868	KCNIP1
ENSGALG00000014144	-0.463088	0.990456	0.124951	0.999868	CORIN
ENSGALG00000033889	0.190338	6.00698	0.124997	0.999868	NAA50
ENSGALG00000046708	0.318282	3.50194	0.125115	0.999868	PTGES
ENSGALG00000006127	0.212438	6.05551	0.125141	0.999868	FAM122C
ENSGALG00000012003	0.18965	4.63797	0.125151	0.999868	XPNPEP3
ENSGALG00000052619	-0.31214	3.57288	0.125187	0.999868	ENSGALG00000052619
ENSGALG00000041556	-0.196416	4.56276	0.125257	0.999868	GPATCH8
ENSGALG00000054746	-0.404376	0.302207	0.125314	0.999868	ENSGALG00000054746
ENSGALG00000006352	-0.387185	0.491414	0.12576	0.999868	CH25H
ENSGALG00000041091	-0.250857	12.9732	0.125857	0.999868	MT-ATP6
ENSGALG00000028940	0.184598	5.71301	0.12613	0.999868	NUDT14
ENSGALG00000040986	0.174064	3.58398	0.126146	0.999868	FAM76A
ENSGALG00000039190	-0.355379	0.968461	0.126725	0.999868	CDK2AP2
ENSGALG00000038550	0.494512	0.457896	0.126734	0.999868	ANXA4
ENSGALG00000043725	-0.256784	4.34382	0.126978	0.999868	PIEZO1
ENSGALG00000003990	0.335227	2.53974	0.127575	0.999868	RUFY2
ENSGALG00000048516	-0.293167	0.837791	0.127867	0.999868	ENSGALG00000048516
ENSGALG00000016608	0.317563	4.02957	0.127892	0.999868	ADCY3
ENSGALG00000016563	-0.332918	4.05652	0.128027	0.999868	ASB9
ENSGALG00000027213	0.357109	0.994499	0.128096	0.999868	ALX1
ENSGALG00000038532	-0.599459	0.167846	0.128114	0.999868	ENSGALG00000038532
ENSGALG00000040807	0.417452	0.656643	0.128131	0.999868	DMTN
ENSGALG00000043909	-0.674129	1.00686	0.128362	0.999868	MSMB
ENSGALG00000035533	0.211184	5.7398	0.128394	0.999868	ADIPOR2
ENSGALG00000008367	0.374899	1.80435	0.128414	0.999868	MDK
ENSGALG00000037156	0.359922	7.50311	0.128498	0.999868	LOC420807
ENSGALG00000016442	0.440547	1.80911	0.128739	0.999868	RRM2
ENSGALG00000014759	0.258203	5.79526	0.129023	0.999868	STYK1
ENSGALG00000016364	-0.466191	0.53464	0.129076	0.999868	ALKAL2
ENSGALG00000030510	0.283848	1.31127	0.129536	0.999868	ENSGALG00000030510
ENSGALG00000033569	-0.206256	4.89862	0.129635	0.999868	ENSGALG00000033569
ENSGALG00000007564	-0.249604	2.49892	0.1298	0.999868	xcc-b100_1894L
ENSGALG00000051300	-0.529062	0.148048	0.129968	0.999868	ENSGALG00000051300
ENSGALG00000007485	-0.319072	5.38202	0.13019	0.999868	TFRC
ENSGALG00000011506	-0.140915	4.00787	0.130372	0.999868	NUP54
ENSGALG00000001258	-0.195494	5.26496	0.130572	0.999868	NUMA1
ENSGALG00000008313	-0.233502	2.15497	0.130707	0.999868	NAPB
ENSGALG00000036754	-0.271785	4.42974	0.130879	0.999868	CHKA
ENSGALG00000049545	0.25737	4.06868	0.131	0.999868	ENSGALG00000049545
ENSGALG00000001410	0.444796	0.571799	0.131755	0.999868	SPNS3
ENSGALG00000038939	-0.360174	0.806507	0.132167	0.999868	TARBP2
ENSGALG00000043307	-0.177192	6.1382	0.132198	0.999868	HIBCH
ENSGALG00000001717	-0.247144	5.63789	0.132469	0.999868	SLC16A1
ENSGALG00000037283	-0.202306	4.08386	0.1326	0.999868	CUTC
ENSGALG00000012190	0.604735	0.656796	0.133172	0.999868	TMEM163
ENSGALG00000002587	0.190792	4.61209	0.133179	0.999868	CRCP
ENSGALG00000011798	0.289547	5.183	0.133327	0.999868	HEBP1
ENSGALG00000049007	-0.325446	0.908193	0.133589	0.999868	ENSGALG00000049007
ENSGALG00000012964	0.262351	2.46609	0.133592	0.999868	ANKH
ENSGALG00000002167	-0.344758	0.93687	0.133651	0.999868	PATL2
ENSGALG00000045251	-0.314731	2.04844	0.13414	0.999868	LOC428250
ENSGALG00000034345	-0.319788	1.37541	0.134164	0.999868	COA3
ENSGALG00000032231	-0.340259	5.31099	0.134682	0.999868	C4B
ENSGALG00000010432	0.241071	4.89593	0.135449	0.999868	GSTZ1
ENSGALG00000008794	0.239617	1.42541	0.135913	0.999868	RPP38
ENSGALG00000010979	0.395262	7.66703	0.136082	0.999868	HSD17B11
ENSGALG00000029659	0.236842	7.10659	0.136265	0.999868	BPHL
ENSGALG00000005284	0.419054	1.97215	0.136642	0.999868	LRRC39
ENSGALG00000016792	0.224027	3.21715	0.136769	0.999868	MFSD9
ENSGALG00000048325	-0.711437	1.37337	0.136999	0.999868	GBP6
ENSGALG00000005147	0.219013	4.91107	0.13719	0.999868	AMY1B
ENSGALG00000006073	-0.211116	5.57347	0.13766	0.999868	NDUFAB1
ENSGALG00000035749	-0.275618	1.28869	0.137664	0.999868	MZT2B
ENSGALG00000026313	0.227831	3.06514	0.137822	0.999868	RND3
ENSGALG00000029308	0.222689	4.76829	0.138302	0.999868	PNPLA3
ENSGALG00000040504	0.30959	3.69329	0.138566	0.999868	GGT5
ENSGALG00000004769	0.20512	9.22124	0.138611	0.999868	PSAP
ENSGALG00000032313	0.259597	2.52233	0.138676	0.999868	KDELR3
ENSGALG00000012791	0.518162	2.15554	0.138707	0.999868	TBXAS1
ENSGALG00000043823	-0.296939	2.5403	0.138751	0.999868	ECSIT
ENSGALG00000004272	0.222254	3.37889	0.138837	0.999868	ASB1
ENSGALG00000010179	0.333076	1.61044	0.138932	0.999868	RFX3
ENSGALG00000000607	-0.373064	0.387344	0.139042	0.999868	GPR37L1
ENSGALG00000012906	-0.630287	0.493888	0.139198	0.999868	CDH20
ENSGALG00000040265	0.19554	2.72425	0.139232	0.999868	USP30
ENSGALG00000036920	-0.263068	5.98989	0.139256	0.999868	SLC22A5
ENSGALG00000017006	0.219014	4.08094	0.139898	0.999868	SETDB2
ENSGALG00000042767	-0.300752	3.84236	0.139966	0.999868	LPAR2
ENSGALG00000038133	0.375216	0.729927	0.140242	0.999868	SMIM3
ENSGALG00000012814	0.206132	3.53922	0.140412	0.999868	PXDC1
ENSGALG00000017106	0.336609	4.01386	0.140709	0.999868	ATP8A2
ENSGALG00000039452	0.281917	5.392	0.14077	0.999868	GJA5
ENSGALG00000034042	-0.274922	1.73066	0.141774	0.999868	PIAS3
ENSGALG00000003076	-0.373732	1.02049	0.141831	0.999868	FASLG
ENSGALG00000044141	-0.199789	3.70051	0.141937	0.999868	THAP9
ENSGALG00000008185	0.329961	7.98055	0.142076	0.999868	AOX1
ENSGALG00000000545	-0.74389	1.97658	0.142098	0.999868	REN
ENSGALG00000043100	0.316875	1.41718	0.142876	0.999868	SRPX
ENSGALG00000009360	-0.349248	3.1995	0.14318	0.999868	CAPN2
ENSGALG00000001773	-0.352577	0.263065	0.143316	0.999868	RFX2
ENSGALG00000002893	-0.720825	1.22936	0.143634	0.999868	STC2
ENSGALG00000050224	-0.297664	2.28749	0.143879	0.999868	GOLT1A
ENSGALG00000023517	0.285723	6.22527	0.144052	0.999868	AGPAT2
ENSGALG00000028225	-0.55577	1.41908	0.144451	0.999868	SLC17A9
ENSGALG00000039985	0.372795	4.67144	0.144694	0.999868	CDH11
ENSGALG00000053399	0.236243	1.96101	0.145015	0.999868	DHX57
ENSGALG00000009212	0.253465	2.36979	0.145056	0.999868	MND1
ENSGALG00000004306	0.503264	1.63567	0.145064	0.999868	SYT12
ENSGALG00000015556	0.357023	1.55099	0.145565	0.999868	AFAP1
ENSGALG00000025627	-0.379851	0.902169	0.145747	0.999868	RF00281
ENSGALG00000038207	-0.236849	1.4311	0.145815	0.999868	ENSGALG00000038207
ENSGALG00000011136	0.419562	3.57515	0.145845	0.999868	CAPN9
ENSGALG00000051578	-0.544066	0.451915	0.145849	0.999868	ENSGALG00000051578
ENSGALG00000006949	-0.223985	5.25328	0.145901	0.999868	CHD2
ENSGALG00000030886	0.701892	10.8384	0.145939	0.999868	PTGDS
ENSGALG00000003738	-0.156295	5.32836	0.145993	0.999868	EMC3
ENSGALG00000008859	0.290129	2.86087	0.146047	0.999868	WDR31
ENSGALG00000035960	0.322906	3.86559	0.146313	0.999868	MYH7
ENSGALG00000027571	-0.543084	0.189954	0.146361	0.999868	HIST1H2B7L2
ENSGALG00000003362	0.205696	5.82204	0.147216	0.999868	ACSS2
ENSGALG00000048639	-0.233719	2.06188	0.147251	0.999868	ENSGALG00000048639
ENSGALG00000012610	0.275916	8.33566	0.14733	0.999868	CTSV
ENSGALG00000003340	0.233472	3.48828	0.147389	0.999868	GBGT1
ENSGALG00000006494	-0.226711	5.52754	0.147819	0.999868	GRAMD1B
ENSGALG00000008434	0.550146	0.215335	0.148049	0.999868	SORCS3
ENSGALG00000053428	0.29185	0.968199	0.148367	0.999868	ENSGALG00000053428
ENSGALG00000038338	0.155686	6.05237	0.148463	0.999868	GLYR1
ENSGALG00000011570	-0.181736	5.64549	0.148505	0.999868	ILF2
ENSGALG00000017163	0.176863	6.38816	0.148693	0.999868	ACAT1
ENSGALG00000031702	-0.219361	4.17567	0.14873	0.999868	KMT2D
ENSGALG00000054044	-0.333207	1.59944	0.149469	0.999868	TBCB
ENSGALG00000050845	-0.356262	0.590515	0.149861	0.999868	ENSGALG00000050845
ENSGALG00000015071	0.307056	3.48391	0.150018	0.999868	FOCAD
ENSGALG00000004875	-0.226346	7.33037	0.151021	0.999868	PEMT
ENSGALG00000035260	-0.229008	2.70831	0.15141	0.999868	RBM14
ENSGALG00000004097	0.2255	2.93197	0.151512	0.999868	LRRC38
ENSGALG00000035060	-0.372689	1.1311	0.151809	0.999868	FKBP11
ENSGALG00000010372	0.171708	5.76615	0.151842	0.999868	ANGEL1
ENSGALG00000006681	-0.422412	0.120121	0.151935	0.999868	BRSK2
ENSGALG00000003445	-0.260653	7.32314	0.151953	0.999868	MGST3
ENSGALG00000045788	-0.317826	3.19461	0.152649	0.999868	PSMB6
ENSGALG00000030194	0.225464	3.66921	0.152923	0.999868	SCLY
ENSGALG00000013095	-0.201958	5.92501	0.153059	0.999868	DERA
ENSGALG00000051159	-0.282919	4.70885	0.153096	0.999868	FBXW9
ENSGALG00000014964	0.171698	4.50637	0.153371	0.999868	NT5DC1
ENSGALG00000007839	0.28553	2.95121	0.153579	0.999868	NCAM1
ENSGALG00000030900	0.246607	1.24654	0.153591	0.999868	NCMAP
ENSGALG00000016927	-0.391328	0.381675	0.153706	0.999868	KLF5
ENSGALG00000006785	-0.294637	4.57293	0.153754	0.999868	IRF1
ENSGALG00000006188	0.163344	7.47917	0.153802	0.999868	KYAT3
ENSGALG00000014589	-0.217572	7.01925	0.153991	0.999868	LOC426626
ENSGALG00000017004	0.220592	2.49295	0.154	0.999868	CDADC1
ENSGALG00000006233	0.17309	7.17541	0.154027	0.999868	GALNT11
ENSGALG00000031947	0.222023	0.698075	0.154198	0.999868	FBXL7
ENSGALG00000014672	0.215646	3.65136	0.154405	0.999868	ARSK
ENSGALG00000030941	-0.288962	0.953058	0.154551	0.999868	KIAA1324
ENSGALG00000048236	-0.334304	0.564238	0.154765	0.999868	FERMT3
ENSGALG00000030940	-0.459437	3.98901	0.154891	0.999868	BLB2
ENSGALG00000007158	-0.364734	1.15453	0.155155	0.999868	SOCS1
ENSGALG00000042227	-0.372234	6.45734	0.155236	0.999868	GNLY
ENSGALG00000016675	0.257476	2.94779	0.155527	0.999868	PAQR8
ENSGALG00000008005	0.244914	2.73223	0.155618	0.999868	RIPOR3
ENSGALG00000036956	-0.308177	10.804	0.155649	0.999868	ENSGALG00000036956
ENSGALG00000051672	0.168125	5.40544	0.155724	0.999868	NHLRC3
ENSGALG00000015209	-0.324691	4.16358	0.156295	0.999868	NFIL3
ENSGALG00000023920	0.37711	2.69141	0.156321	0.999868	PHYKPL
ENSGALG00000007466	0.400658	5.43174	0.156406	0.999868	EDNRB2
ENSGALG00000028900	-0.20682	2.45366	0.156529	0.999868	CENPT
ENSGALG00000036257	-0.318677	3.19222	0.156577	0.999868	ORMDL1
ENSGALG00000015358	-0.542296	1.08662	0.156685	0.999868	MYH7B
ENSGALG00000008496	0.170008	4.62859	0.156894	0.999868	VPS18
ENSGALG00000001551	-0.221234	5.67527	0.15706	0.999868	CCNL2
ENSGALG00000016929	0.31959	1.25072	0.157196	0.999868	PIBF1
ENSGALG00000012618	0.316682	1.5146	0.157582	0.999868	FANCC
ENSGALG00000005938	-0.435285	2.60278	0.157967	0.999868	TEX47
ENSGALG00000011805	0.550975	5.76267	0.157986	0.999868	Ugt2b1
ENSGALG00000046984	0.265433	3.51319	0.158254	0.999868	M1AP
ENSGALG00000042388	0.36401	2.83621	0.158336	0.999868	LAMA2
ENSGALG00000011235	0.392234	1.38433	0.158676	0.999868	GALNT15
ENSGALG00000023510	-0.244244	7.27015	0.158775	0.999868	ERP29
ENSGALG00000037195	-0.169712	6.89215	0.159054	0.999868	TALDO1
ENSGALG00000005160	-0.173999	6.04857	0.159221	0.999868	VMP1
ENSGALG00000042008	-0.22429	8.85688	0.159301	0.999868	GSTM3
ENSGALG00000029330	-0.315941	4.17315	0.159353	0.999868	MED29
ENSGALG00000044464	-0.239095	2.67185	0.159356	0.999868	TEPSIN
ENSGALG00000009732	0.241679	2.2871	0.15956	0.999868	PCDH18
ENSGALG00000036021	0.449126	1.07401	0.159569	0.999868	MTMR7
ENSGALG00000036171	-0.206067	1.39638	0.159953	0.999868	ASTE1
ENSGALG00000030097	-0.261072	2.32638	0.159993	0.999868	RCC1
ENSGALG00000011625	-0.193489	4.4455	0.160105	0.999868	MRPL18
ENSGALG00000009610	-0.274084	3.06895	0.160264	0.999868	PSTK
ENSGALG00000043675	0.239077	5.3234	0.160464	0.999868	ANTXR2
ENSGALG00000014868	0.135798	7.82762	0.160736	0.999868	SERINC1
ENSGALG00000004369	0.267828	0.799227	0.160777	0.999868	PYGO1
ENSGALG00000035690	-0.367344	3.68083	0.160952	0.999868	RAPGEFL1
ENSGALG00000010130	0.163728	4.56693	0.161045	0.999868	INTS10
ENSGALG00000008795	0.29599	4.85816	0.161375	0.999868	GPAM
ENSGALG00000008086	0.152554	6.63745	0.161458	0.999868	ACTR1A
ENSGALG00000011450	0.287704	1.85749	0.161487	0.999868	LTC4S
ENSGALG00000043768	-0.208003	11.4159	0.161581	0.999868	MT-ND2
ENSGALG00000047498	-0.240807	2.19179	0.161631	0.999868	HNRNPUL1
ENSGALG00000017627	-0.259651	3.9182	0.161782	0.999868	TWNK
ENSGALG00000031681	0.123155	7.03625	0.162254	0.999868	M6PR
ENSGALG00000054600	-0.349521	1.27763	0.162263	0.999868	ENSGALG00000054600
ENSGALG00000036738	0.251499	3.44444	0.1623	0.999868	IGSF3
ENSGALG00000053921	-0.478303	0.197771	0.163182	0.999868	LOC112532140
ENSGALG00000014182	0.319615	1.44675	0.163243	0.999868	ADORA2B
ENSGALG00000013207	0.341937	6.91783	0.163287	0.999868	CTNNAL1
ENSGALG00000004932	0.179837	3.45331	0.163436	0.999868	ATG7
ENSGALG00000042309	-0.240203	4.99859	0.163512	0.999868	CHURC1
ENSGALG00000046360	0.213357	5.0905	0.16352	0.999868	LOC100858664
ENSGALG00000009693	0.44389	0.824279	0.163609	0.999868	CPXM2
ENSGALG00000050374	-0.173701	5.30144	0.163704	0.999868	UBR4
ENSGALG00000040648	-0.321884	0.598851	0.163744	0.999868	RGS11
ENSGALG00000002159	0.180462	8.70584	0.163754	0.999868	ACOX1
ENSGALG00000002500	-0.245176	2.97126	0.163758	0.999868	GMPPB
ENSGALG00000015434	0.56726	0.356992	0.164021	0.999868	GRIK2
ENSGALG00000010117	-0.191285	5.0074	0.164331	0.999868	SLC25A21
ENSGALG00000033120	-0.15156	5.50664	0.164506	0.999868	SRSF7
ENSGALG00000000379	-0.331526	3.83476	0.164637	0.999868	ITGB3
ENSGALG00000041353	-0.335514	5.52539	0.164971	0.999868	TP53INP1
ENSGALG00000008218	0.155229	3.63782	0.165404	0.999868	DDB2
ENSGALG00000001101	0.176584	3.15856	0.165647	0.999868	MBD3L1
ENSGALG00000031415	0.156845	4.64571	0.165651	0.999868	SLC30A9
ENSGALG00000003941	0.129232	4.76455	0.165739	0.999868	FUBP3
ENSGALG00000012220	0.386846	0.272296	0.165886	0.999868	CDKN3
ENSGALG00000017167	0.34454	6.70417	0.165929	0.999868	SLC35F2
ENSGALG00000013060	0.28936	2.01586	0.166328	0.999868	ADCY2
ENSGALG00000030125	-0.230042	3.90725	0.166334	0.999868	ANKRD10
ENSGALG00000013740	-0.478914	5.22086	0.16665	0.999868	SLC20A1
ENSGALG00000027482	-0.288738	1.03324	0.166817	0.999868	SNTB2
ENSGALG00000001055	0.13394	6.04844	0.167024	0.999868	NSF
ENSGALG00000033597	0.27514	4.46191	0.16707	0.999868	ADAMTS13
ENSGALG00000012178	-0.259247	1.05433	0.167633	0.999868	PDGFB
ENSGALG00000000629	-0.186719	4.5609	0.167825	0.999868	AC010323.1
ENSGALG00000028262	-0.252591	2.5608	0.167874	0.999868	PRICKLE4
ENSGALG00000011497	0.192477	7.31614	0.168033	0.999868	PECR
ENSGALG00000035365	-0.231321	2.50771	0.168079	0.999868	GTSF1L
ENSGALG00000038202	0.200413	2.84557	0.168273	0.999868	PWWP2A
ENSGALG00000005017	0.540681	1.33389	0.16843	0.999868	DUSP13
ENSGALG00000038972	-0.162272	3.87081	0.1686	0.999868	CUL9
ENSGALG00000002043	-0.184026	3.59906	0.168623	0.999868	WDR33
ENSGALG00000049677	-0.273867	1.70557	0.16873	0.999868	HGH1
ENSGALG00000011593	-0.177873	3.74387	0.168841	0.999868	TMEM177
ENSGALG00000026028	0.235902	1.15413	0.169038	0.999868	SREK1IP1
ENSGALG00000036901	0.269477	1.76409	0.169331	0.999868	TSPAN18
ENSGALG00000041630	0.253142	1.71002	0.169439	0.999868	NFIX
ENSGALG00000008049	0.194776	3.49077	0.169477	0.999868	ARL3
ENSGALG00000030276	-0.310005	0.126838	0.169612	0.999868	SHTN1
ENSGALG00000034868	-0.354563	3.43921	0.169783	0.999868	KRT7
ENSGALG00000048737	-0.567249	0.450159	0.169838	0.999868	ENSGALG00000048737
ENSGALG00000000902	0.216921	3.28509	0.17012	0.999868	KDF1
ENSGALG00000002424	0.139156	4.0535	0.170152	0.999868	RECQL5
ENSGALG00000036283	-0.223844	3.66916	0.170452	0.999868	RBM8A
ENSGALG00000014508	0.260429	3.72347	0.170486	0.999868	CD38
ENSGALG00000051567	-0.287758	3.80308	0.170567	0.999868	MRPL41
ENSGALG00000011484	-0.200762	5.20386	0.17079	0.999868	CMTM8
ENSGALG00000011499	0.161198	5.25055	0.17122	0.999868	SCARB2
ENSGALG00000034168	-0.271374	1.13182	0.171389	0.999868	WNT5A
ENSGALG00000004123	-0.35878	0.479856	0.171447	0.999868	PABPC1L
ENSGALG00000008280	0.117923	5.45181	0.171819	0.999868	PMPCB
ENSGALG00000033038	-0.163959	3.72139	0.171901	0.999868	STARD3NL
ENSGALG00000053353	-0.212714	3.77895	0.171961	0.999868	BOP1
ENSGALG00000027823	-0.20115	1.7599	0.172398	0.999868	TFAP4
ENSGALG00000002106	0.166771	4.10023	0.172495	0.999868	CLCC1
ENSGALG00000046964	-0.254166	1.98768	0.172668	0.999868	CPLANE2
ENSGALG00000011446	0.223713	4.62856	0.172738	0.999868	TNFAIP2
ENSGALG00000046905	0.438516	0.583323	0.172802	0.999868	ENSGALG00000046905
ENSGALG00000009075	0.145091	3.63017	0.17338	0.999868	CD99L2
ENSGALG00000010564	0.251748	3.30527	0.173436	0.999868	TBCK
ENSGALG00000052162	0.222793	2.60759	0.173534	0.999868	PPM1L
ENSGALG00000003256	-0.198469	6.46535	0.173938	0.999868	ATP6V0A1
ENSGALG00000016497	0.167413	5.83115	0.17397	0.999868	UBXN2A
ENSGALG00000029761	-0.191336	4.86307	0.174065	0.999868	SIRT2
ENSGALG00000040878	-0.233842	4.42863	0.174315	0.999868	TMEM208
ENSGALG00000029585	0.172537	4.28509	0.17505	0.999868	FUNDC2
ENSGALG00000051271	-0.348127	2.62053	0.175174	0.999868	ENSGALG00000051271
ENSGALG00000011573	0.22619	3.69149	0.175307	0.999868	MOB1B
ENSGALG00000048488	0.268688	3.15744	0.17546	0.999868	ENSGALG00000048488
ENSGALG00000011902	-0.350922	3.70661	0.175488	0.999868	TAGLN
ENSGALG00000001654	-0.192846	7.25704	0.175721	0.999868	C1QBP
ENSGALG00000038753	0.162595	5.99016	0.175845	0.999868	SAR1B
ENSGALG00000005426	0.366995	3.64946	0.17605	0.999868	FREM1
ENSGALG00000036806	0.348169	0.301327	0.176499	0.999868	GDF11
ENSGALG00000032986	-0.352321	3.01003	0.176581	0.999868	CFTR
ENSGALG00000005476	0.3293	4.98639	0.176658	0.999868	PTH1R
ENSGALG00000009306	0.661549	6.14799	0.176692	0.999868	SLC2A2
ENSGALG00000047483	0.24815	1.90635	0.176858	0.999868	C1QTNF6
ENSGALG00000033025	0.210656	1.58255	0.176941	0.999868	RYBP
ENSGALG00000052889	0.223752	1.28373	0.177343	0.999868	GON4L
ENSGALG00000006428	-0.119583	4.87465	0.177397	0.999868	UBE2I
ENSGALG00000008439	-0.414093	2.07404	0.177487	0.999868	CD36
ENSGALG00000046712	-0.321673	1.44461	0.177548	0.999868	LMNA
ENSGALG00000014640	-0.266677	3.77666	0.177564	0.999868	GOLPH3L
ENSGALG00000008066	-0.20094	6.34871	0.177566	0.999868	UQCR10
ENSGALG00000031519	0.246272	2.0889	0.177767	0.999868	KHDRBS3
ENSGALG00000000223	-0.177036	5.52514	0.177961	0.999868	TMEM183A
ENSGALG00000028204	-0.297108	5.8744	0.178344	0.999868	GPX1
ENSGALG00000013167	0.124067	8.19056	0.178386	0.999868	SDHA
ENSGALG00000010691	0.295561	0.861233	0.178431	0.999868	ENSGALG00000010691
ENSGALG00000006123	-0.227618	2.51539	0.17877	0.999868	RTEL1-TNFRSF6B
ENSGALG00000003518	0.173567	5.21667	0.178854	0.999868	GPAT4
ENSGALG00000008076	-0.282634	4.20261	0.178896	0.999868	TMEM164
ENSGALG00000012289	0.242961	4.44467	0.179066	0.999868	SHPRH
ENSGALG00000005807	0.237086	6.69075	0.179071	0.999868	IPO7
ENSGALG00000038667	-0.299511	2.86018	0.179207	0.999868	MRPS12
ENSGALG00000052676	0.206977	4.22143	0.179315	0.999868	CYP2J22
ENSGALG00000011335	-0.290439	1.46295	0.179619	0.999868	NHEJ1
ENSGALG00000036850	-0.235273	5.07686	0.17975	0.999868	DNAJA4
ENSGALG00000027520	-0.398238	0.837052	0.180007	0.999868	LOC112532477
ENSGALG00000033807	-0.315277	1.4231	0.180456	0.999868	TYSND1
ENSGALG00000007195	-0.197473	4.272	0.180622	0.999868	AL021546.1
ENSGALG00000038714	-0.345098	3.16478	0.180806	0.999868	NDUFB7
ENSGALG00000037593	0.213594	6.94159	0.180911	0.999868	PINK1
ENSGALG00000009733	-0.18453	5.19392	0.180924	0.999868	SEM1
ENSGALG00000039705	0.255254	1.68032	0.181105	0.999868	GFPT2
ENSGALG00000030689	0.299286	1.44052	0.181174	0.999868	ENSGALG00000030689
ENSGALG00000009814	0.199543	2.58431	0.181456	0.999868	NSL1
ENSGALG00000054787	0.900064	1.30806	0.181601	0.999868	TOPAZ1
ENSGALG00000006534	0.229754	2.69359	0.182053	0.999868	PEX11A
ENSGALG00000034011	-0.302262	3.88394	0.182412	0.999868	PMS1
ENSGALG00000011522	0.189287	3.15344	0.182733	0.999868	TRMT61A
ENSGALG00000009560	0.373449	6.8869	0.182745	0.999868	MSMO1
ENSGALG00000009587	0.193886	5.78829	0.18283	0.999868	GPHN
ENSGALG00000015770	0.136405	9.65652	0.182835	0.999868	APP
ENSGALG00000030613	0.295493	3.54592	0.182974	0.999868	PDGFRB
ENSGALG00000002397	0.342366	7.65692	0.183094	0.999868	PSPH
ENSGALG00000028015	0.325303	1.29211	0.183491	0.999868	HES1
ENSGALG00000013569	-0.223403	4.982	0.183676	0.999868	SEC61B
ENSGALG00000009821	0.13641	5.46289	0.183995	0.999868	NENF
ENSGALG00000048712	-0.219568	2.16002	0.184011	0.999868	RNF115
ENSGALG00000015163	0.176	3.039	0.184143	0.999868	RNF138
ENSGALG00000004168	0.151446	5.04106	0.184158	0.999868	FEM1A
ENSGALG00000051989	0.321071	1.42542	0.184204	0.999868	ENSGALG00000051989
ENSGALG00000039212	-0.275388	4.94657	0.184359	0.999868	NDUFA13
ENSGALG00000041183	0.234912	3.00233	0.184386	0.999868	SGPP1
ENSGALG00000006891	0.215264	5.27019	0.184436	0.999868	ITIH5
ENSGALG00000011003	0.23457	3.12118	0.184584	0.999868	SLC35F3
ENSGALG00000035065	0.295964	0.235336	0.184659	0.999868	FAM110B
ENSGALG00000027415	0.414742	0.966258	0.18466	0.999868	GRIN2C
ENSGALG00000044071	-0.349422	0.849766	0.184804	0.999868	ABI3
ENSGALG00000013191	-0.155401	4.71237	0.184808	0.999868	NDUFS6
ENSGALG00000008957	0.157758	3.9094	0.185025	0.999868	MSH6
ENSGALG00000027864	-0.267425	4.83996	0.185182	0.999868	NFKBIA
ENSGALG00000009485	0.212025	2.06563	0.185289	0.999868	IMMP2L
ENSGALG00000051169	-0.244592	2.75918	0.185606	0.999868	UQCC3
ENSGALG00000042220	-0.254267	2.66878	0.185628	0.999868	PRUNE1
ENSGALG00000006423	0.239075	1.54086	0.185957	0.999868	KCTD5
ENSGALG00000033880	0.338581	2.37539	0.185976	0.999868	CRISPLD1
ENSGALG00000001954	-0.164371	3.09455	0.186294	0.999868	APTX
ENSGALG00000016889	0.278485	2.08978	0.186607	0.999868	RAP2A
ENSGALG00000028840	0.193082	2.02934	0.186692	0.999868	CDPF1
ENSGALG00000000645	-0.397784	1.01794	0.186777	0.999868	ESPN
ENSGALG00000051992	0.330105	1.98115	0.186851	0.999868	CYP2J23
ENSGALG00000024488	-0.278569	3.10229	0.186937	0.999868	CD99
ENSGALG00000050602	-0.477494	3.4411	0.187135	0.999868	ENSGALG00000050602
ENSGALG00000029316	0.163536	4.04351	0.187213	0.999868	ARID1A
ENSGALG00000034773	-0.159203	6.10216	0.187531	0.999868	TOGARAM1
ENSGALG00000053107	0.271649	3.4661	0.18798	0.999868	LAMA2
ENSGALG00000009415	-0.418516	0.192565	0.188038	0.999868	SMOC1
ENSGALG00000010104	0.158208	2.7271	0.188613	0.999868	DMAP1
ENSGALG00000054913	-0.27466	3.19591	0.188629	0.999868	LOC107056280
ENSGALG00000013709	0.132055	4.93993	0.188642	0.999868	TIMM21
ENSGALG00000032549	-0.221723	2.40496	0.18875	0.999868	TYW3
ENSGALG00000030994	-0.230188	4.64022	0.18904	0.999868	MRPL24
ENSGALG00000033857	-0.273823	2.77049	0.189169	0.999868	NAT8
ENSGALG00000040896	0.24005	6.28869	0.189265	0.999868	FASN
ENSGALG00000049070	-0.193929	3.12376	0.189352	0.999868	ENSGALG00000049070
ENSGALG00000009330	0.149693	6.3375	0.189982	0.999868	DEGS1
ENSGALG00000003948	0.19679	6.18016	0.189993	0.999868	ALAS1
ENSGALG00000003235	0.223883	3.96541	0.190169	0.999868	ZFR
ENSGALG00000012947	0.248656	2.8267	0.190389	0.999868	CAPRIN2
ENSGALG00000053249	-0.212818	2.28867	0.190404	0.999868	ENSGALG00000053249
ENSGALG00000009725	-0.332833	0.178688	0.190526	0.999868	SCG5
ENSGALG00000041370	-0.145809	5.35002	0.19085	0.999868	ZNF335
ENSGALG00000047027	0.455569	1.36613	0.190981	0.999868	ADCK5
ENSGALG00000045063	0.371841	3.30853	0.191095	0.999868	LRP2BP
ENSGALG00000049024	-0.260474	3.64841	0.191366	0.999868	CD7
ENSGALG00000028809	-0.162604	3.89656	0.191595	0.999868	CHCHD1
ENSGALG00000052348	-0.286908	2.03144	0.191742	0.999868	GGCX
ENSGALG00000008475	0.205607	4.50681	0.19175	0.999868	ARRDC1
ENSGALG00000047380	0.574654	1.37445	0.19184	0.999868	HFE
ENSGALG00000007822	-0.149069	3.68118	0.192242	0.999868	MRPL58
ENSGALG00000008197	0.209103	3.54797	0.192398	0.999868	PGGT1B
ENSGALG00000030254	-0.204833	1.02614	0.192486	0.999868	METAP1D
ENSGALG00000042511	0.269398	2.32768	0.192581	0.999868	PKDCC
ENSGALG00000005407	0.26092	4.23885	0.192621	0.999868	AGL
ENSGALG00000011331	-0.232646	8.81369	0.193044	0.999868	CTH
ENSGALG00000009448	-0.222088	5.37377	0.193098	0.999868	IFRD1
ENSGALG00000047187	-0.29963	1.89722	0.193443	0.999868	LOC112533016
ENSGALG00000008764	0.204305	3.03459	0.193498	0.999868	FAM171A1
ENSGALG00000026728	0.235661	0.794911	0.193551	0.999868	AMMECR1L
ENSGALG00000003483	0.127363	6.95081	0.193666	0.999868	GOLGA7
ENSGALG00000001325	-0.558786	2.84387	0.193887	0.999868	CYP1A1
ENSGALG00000016705	0.156999	3.31051	0.193993	0.999868	SUPT3H
ENSGALG00000021653	-0.163021	3.72937	0.194022	0.999868	IFT22
ENSGALG00000027416	-0.240621	5.34128	0.194093	0.999868	ROMO1
ENSGALG00000011476	0.186725	3.54201	0.194122	0.999868	SEPTIN11
ENSGALG00000054209	0.192645	2.9848	0.194397	0.999868	RGS3
ENSGALG00000014716	0.259581	5.07951	0.194798	0.999868	IL6ST
ENSGALG00000030943	0.280592	3.04923	0.194915	0.999868	KRAS
ENSGALG00000047359	0.185771	6.27942	0.195331	0.999868	MAF1
ENSGALG00000014980	0.261071	1.99824	0.195442	0.999868	MAATS1
ENSGALG00000036791	-0.172355	5.1194	0.195451	0.999868	COA5
ENSGALG00000014128	0.272809	2.35817	0.195563	0.999868	A4GALT
ENSGALG00000029287	0.318745	4.32651	0.19562	0.999868	TMEM67
ENSGALG00000015395	-0.878153	1.53018	0.19571	0.999868	CD200L
ENSGALG00000013097	-0.472867	0.0112783	0.196174	0.999868	SLC15A5
ENSGALG00000005901	0.165059	6.5738	0.196262	0.999868	PCMTD2
ENSGALG00000008285	0.144875	4.2176	0.196266	0.999868	NAPEPLD
ENSGALG00000053299	-0.203145	3.07666	0.196469	0.999868	KCNC3
ENSGALG00000000905	-0.196493	6.22513	0.196481	0.999868	PSMB4
ENSGALG00000003625	-0.225338	5.06251	0.196686	0.999868	NDUFS5
ENSGALG00000028083	0.263428	0.517358	0.196805	0.999868	THSD1
ENSGALG00000005094	-0.336437	1.53005	0.196822	0.999868	GRAP
ENSGALG00000032841	-0.288395	1.74554	0.196854	0.999868	ENSGALG00000032841
ENSGALG00000032618	-0.395873	2.15391	0.197037	0.999868	DUSP5
ENSGALG00000047074	0.203534	1.69497	0.197145	0.999868	ENSGALG00000047074
ENSGALG00000016622	0.221096	4.63072	0.197372	0.999868	STS
ENSGALG00000008567	-0.196435	4.50889	0.197383	0.999868	PACS1
ENSGALG00000023632	-0.152014	2.64851	0.197626	0.999868	LOC112531692
ENSGALG00000039264	-0.357956	1.06569	0.197639	0.999868	SLA
ENSGALG00000004343	-0.403955	5.97686	0.197654	0.999868	HPD
ENSGALG00000015710	0.13586	5.30778	0.197726	0.999868	TMEM129
ENSGALG00000000667	-0.345609	1.41565	0.198368	0.999868	EDN2
ENSGALG00000036301	0.191277	2.4026	0.198425	0.999868	KIAA0895
ENSGALG00000023131	0.184096	2.79869	0.198442	0.999868	PDXP
ENSGALG00000049235	0.492746	0.361904	0.198511	0.999868	ENSGALG00000049235
ENSGALG00000032247	0.193672	11.3815	0.199058	0.999868	ATP1A1
ENSGALG00000007383	-0.337826	0.241372	0.199139	0.999868	HSPB8
ENSGALG00000001701	-0.215334	3.78857	0.199463	0.999868	LOC114977882
ENSGALG00000048012	0.21057	0.851373	0.199615	0.999868	ENSGALG00000048012
ENSGALG00000029834	0.206909	7.4089	0.19964	0.999868	AIF1L
ENSGALG00000013039	0.163369	4.57751	0.199687	0.999868	BID
ENSGALG00000044841	-0.29025	3.11771	0.199896	0.999868	LOC100857331
ENSGALG00000009948	0.349602	0.517677	0.199928	0.999868	HHIP
ENSGALG00000011605	0.19789	5.14063	0.200079	0.999868	EPB41L5
ENSGALG00000044632	0.308312	0.360136	0.200698	0.999868	PLIN3
ENSGALG00000000137	-0.161849	4.33505	0.200733	0.999868	SNRPE
ENSGALG00000030542	0.247965	5.02371	0.200805	0.999868	SEMA6D
ENSGALG00000039160	-0.166272	5.24274	0.200833	0.999868	SUPT5H
ENSGALG00000044536	-0.326194	1.98969	0.200907	0.999868	WDR13
ENSGALG00000005150	-0.239745	3.29475	0.201264	0.999868	PTRH2
ENSGALG00000009978	-0.216765	3.63524	0.201337	0.999868	DTD2
ENSGALG00000037186	-0.212314	4.23417	0.201389	0.999868	DNAJC14
ENSGALG00000003985	0.149965	4.77851	0.201425	0.999868	TARSL2
ENSGALG00000010601	0.169931	4.1442	0.201624	0.999868	UFSP2
ENSGALG00000017091	0.259798	3.4427	0.201812	0.999868	FLT1
ENSGALG00000036915	0.3203	5.34061	0.201927	0.999868	SQLE
ENSGALG00000042099	0.325308	2.39888	0.202002	0.999868	ENSGALG00000042099
ENSGALG00000052300	-0.390214	1.32333	0.202408	0.999868	ENSGALG00000052300
ENSGALG00000008348	-0.182027	8.44005	0.202465	0.999868	PDIA3
ENSGALG00000013006	-0.287564	0.561194	0.202537	0.999868	ROPN1L
ENSGALG00000001637	0.163172	3.51662	0.202549	0.999868	PSMD5
ENSGALG00000031260	-0.315923	0.0774844	0.202773	0.999868	BRD9
ENSGALG00000052095	-0.267854	0.0930525	0.203235	0.999868	ACIN1
ENSGALG00000033203	-0.331041	1.38813	0.20336	0.999868	TRIM54
ENSGALG00000015375	0.312307	1.78527	0.203535	0.999868	PLCXD2
ENSGALG00000003408	-0.175687	3.35119	0.203573	0.999868	AL033529.1
ENSGALG00000040180	-0.323846	1.90986	0.203691	0.999868	CEBPD
ENSGALG00000008497	-0.269368	6.65209	0.204081	0.999868	SLC38A2
ENSGALG00000012680	0.29282	0.101253	0.204278	0.999868	E2F3
ENSGALG00000018874	0.181457	6.45382	0.204397	0.999868	SNX24
ENSGALG00000049027	-0.285394	3.83934	0.204647	0.999868	LOC107054036
ENSGALG00000010399	0.145711	6.94988	0.204745	0.999868	SELENOT
ENSGALG00000027785	0.376574	1.3764	0.204762	0.999868	CCBE1
ENSGALG00000031425	-0.264165	2.46976	0.205017	0.999868	PMP22
ENSGALG00000003745	0.170263	4.14818	0.205043	0.999868	NECAP2
ENSGALG00000040453	-0.261809	2.70378	0.20551	0.999868	SRA1
ENSGALG00000012852	0.121401	6.75715	0.205549	0.999868	MKRN1
ENSGALG00000033656	-0.257942	3.43239	0.2057	0.999868	DQX1
ENSGALG00000000341	-0.848378	4.18283	0.205709	0.999868	EDMPN1
ENSGALG00000028301	0.263791	1.01326	0.205933	0.999868	Trim80
ENSGALG00000006822	0.357816	0.123952	0.206039	0.999868	PCDH19
ENSGALG00000015884	-0.17923	2.16476	0.206082	0.999868	MIS18A
ENSGALG00000024047	-0.481522	1.76353	0.206126	0.999868	MYCL
ENSGALG00000009900	0.21839	3.58724	0.206207	0.999868	PRKD1
ENSGALG00000007661	-0.242438	2.44786	0.206339	0.999868	MYCBPAP
ENSGALG00000012624	-0.154346	3.10107	0.20669	0.999868	PRXL2C
ENSGALG00000004065	0.152741	3.9708	0.206778	0.999868	SLC25A16
ENSGALG00000042168	0.346853	1.07812	0.20708	0.999868	LOC100859636
ENSGALG00000037941	-0.24375	1.42768	0.207179	0.999868	ZC3H10
ENSGALG00000047782	-0.273292	1.01354	0.207214	0.999868	STRN4
ENSGALG00000000848	0.131363	6.21325	0.207337	0.999868	AP1G1
ENSGALG00000012540	0.176032	1.24372	0.207385	0.999868	RBFOX2
ENSGALG00000004140	0.178928	5.0663	0.207443	0.999868	SH3BP4
ENSGALG00000049006	-0.400487	0.623114	0.207569	0.999868	ENSGALG00000049006
ENSGALG00000026653	-0.144271	2.84701	0.207665	0.999868	ARL9
ENSGALG00000008744	0.584661	0.944291	0.207673	0.999868	MCF2L2
ENSGALG00000024083	-0.246559	3.56178	0.208029	0.999868	TCIM
ENSGALG00000012293	0.251511	0.734285	0.208148	0.999868	C22orf23
ENSGALG00000047676	-0.272549	0.344755	0.208248	0.999868	ENSGALG00000047676
ENSGALG00000032249	-0.226966	1.94255	0.208315	0.999868	MAX
ENSGALG00000007681	0.416747	1.24331	0.208467	0.999868	HTR2B
ENSGALG00000002169	0.141976	6.59082	0.208488	0.999868	PLEKHB2
ENSGALG00000052768	-0.311199	0.206712	0.208561	0.999868	LDLR
ENSGALG00000012505	-0.390024	1.26994	0.208624	0.999868	LRFN5
ENSGALG00000029702	-0.160575	4.80486	0.209109	0.999868	FNBP4
ENSGALG00000022850	-0.234136	3.74292	0.209144	0.999868	TMEM214
ENSGALG00000010230	0.247164	2.00627	0.209258	0.999868	TESK2
ENSGALG00000043034	-0.232336	2.86436	0.20944	0.999868	KIFC3
ENSGALG00000025898	-0.214175	4.08251	0.209547	0.999868	SMAD6
ENSGALG00000001109	-0.401925	3.93964	0.210129	0.999868	GTSF1
ENSGALG00000002210	-0.225273	6.83571	0.210376	0.999868	PPIB
ENSGALG00000040181	0.154669	3.50975	0.21044	0.999868	EDC3
ENSGALG00000053788	-0.403543	0.462183	0.210749	0.999868	TNFSF8
ENSGALG00000048705	-0.227141	4.26914	0.21148	0.999868	PFDN6
ENSGALG00000014984	-0.312697	5.12869	0.211487	0.999868	F2RL1
ENSGALG00000004975	0.174262	3.48952	0.211518	0.999868	LOC769755
ENSGALG00000015400	0.214418	2.08439	0.211563	0.999868	CGGBP1
ENSGALG00000047963	-0.272181	0.0473161	0.211596	0.999868	MECP2
ENSGALG00000008998	0.371337	1.20118	0.211636	0.999868	TOGARAM2
ENSGALG00000002703	-0.121689	5.06597	0.211826	0.999868	TFAM
ENSGALG00000010674	-0.277819	3.21347	0.211855	0.999868	DCTD
ENSGALG00000049015	-0.25517	3.54329	0.211921	0.999868	LOC107057416
ENSGALG00000005205	-0.150624	4.47672	0.212023	0.999868	RNFT1
ENSGALG00000002906	-0.135523	6.04115	0.212289	0.999868	TARDBP
ENSGALG00000014647	-0.136647	5.41709	0.212304	0.999868	RIT1
ENSGALG00000010609	-0.148609	3.57133	0.212379	0.999868	NDUFAF7
ENSGALG00000005057	0.216825	7.5908	0.212739	0.999868	ADK
ENSGALG00000015721	0.340433	5.58898	0.212797	0.999868	SVEP1
ENSGALG00000014970	0.220047	5.85044	0.213022	0.999868	FSTL1
ENSGALG00000002431	0.25987	5.71094	0.213058	0.999868	CFHR4
ENSGALG00000006459	0.158378	3.8249	0.213086	0.999868	CCDC174
ENSGALG00000002701	-0.159286	2.97484	0.213503	0.999868	DNAJC9
ENSGALG00000025844	-0.283341	1.99199	0.213922	0.999868	AMT
ENSGALG00000052286	-0.326782	1.78644	0.214002	0.999868	MGAT1
ENSGALG00000042773	0.225593	4.01178	0.214153	0.999868	VOPP1
ENSGALG00000037077	-0.355614	0.793594	0.214158	0.999868	CCRL2
ENSGALG00000017024	0.225772	2.90594	0.214286	0.999868	NEK3
ENSGALG00000045127	0.228134	1.77908	0.214441	0.999868	SLC12A8
ENSGALG00000033925	-0.413301	0.560721	0.214588	0.999868	LOC422895
ENSGALG00000043662	0.24912	5.39863	0.21467	0.999868	NDRG4
ENSGALG00000042476	0.23687	2.76498	0.215005	0.999868	TEX9
ENSGALG00000026188	0.196229	5.3094	0.215016	0.999868	TMEM8A
ENSGALG00000040987	-0.17103	5.33525	0.215113	0.999868	NDUFA8
ENSGALG00000015038	0.162814	4.07677	0.215616	0.999868	CHD1L
ENSGALG00000008909	0.356552	0.171554	0.215889	0.999868	USP13
ENSGALG00000016444	0.213328	4.44611	0.215889	0.999868	ODC1
ENSGALG00000010610	-0.183835	4.44813	0.216016	0.999868	SNX25
ENSGALG00000002272	0.175311	4.65387	0.216152	0.999868	NOC4L
ENSGALG00000037646	-0.122386	5.04768	0.216503	0.999868	BRD8
ENSGALG00000027665	0.188566	2.58481	0.216615	0.999868	SYNGR1
ENSGALG00000040480	-0.186494	4.307	0.216662	0.999868	MAGEC2
ENSGALG00000007900	-0.193582	3.63109	0.21696	0.999868	COMMD3
ENSGALG00000000975	0.129688	3.81881	0.21708	0.999868	C1orf174
ENSGALG00000035993	-0.314319	1.98219	0.217105	0.999868	SUOX
ENSGALG00000054593	0.350758	0.491128	0.217267	0.999868	ENSGALG00000054593
ENSGALG00000002160	-0.219906	10.7855	0.217442	0.999868	B2M
ENSGALG00000041775	0.430489	0.207082	0.217479	0.999868	ESRRB
ENSGALG00000016196	-0.293714	5.97935	0.217489	0.999868	CBS
ENSGALG00000049873	-0.321295	2.15056	0.217508	0.999868	ENSGALG00000049873
ENSGALG00000002250	-0.298161	2.88514	0.217579	0.999868	DTWD2
ENSGALG00000014948	0.272203	5.61978	0.217663	0.999868	HMGCR
ENSGALG00000009275	0.193868	3.43262	0.217732	0.999868	TMEM63A
ENSGALG00000010359	0.160111	2.76799	0.217805	0.999868	LRRC41
ENSGALG00000004799	-0.17719	3.47477	0.218132	0.999868	MRM3
ENSGALG00000005701	-0.140417	5.72257	0.218214	0.999868	IP6K2
ENSGALG00000003265	-0.146996	5.85166	0.218255	0.999868	PTP4A2
ENSGALG00000016722	-0.601463	1.68027	0.218263	0.999868	RGNL
ENSGALG00000013632	0.19774	3.20055	0.218644	0.999868	ACOT13
ENSGALG00000055106	-0.321302	0.245335	0.21875	0.999868	ENSGALG00000055106
ENSGALG00000047515	-0.291592	0.601957	0.218764	0.999868	ENSGALG00000047515
ENSGALG00000047233	-0.267921	2.14854	0.218774	0.999868	ENSGALG00000047233
ENSGALG00000019175	0.3557	0.347832	0.218862	0.999868	LOC418544
ENSGALG00000027695	-0.301456	0.67958	0.21892	0.999868	PCBP4
ENSGALG00000043903	-0.232851	2.3776	0.219575	0.999868	RIMBP3C
ENSGALG00000005456	0.149862	3.78394	0.219905	0.999868	SDR42E1
ENSGALG00000037262	0.308725	0.087058	0.219937	0.999868	HOXC8
ENSGALG00000010097	0.164504	3.51326	0.220012	0.999868	GATB
ENSGALG00000007683	-0.122943	4.52263	0.220036	0.999868	ENSGALG00000007683
ENSGALG00000002276	-0.17601	2.62282	0.220086	0.999868	EME2
ENSGALG00000032142	-0.180083	15.2887	0.220208	0.999868	MT-CO1
ENSGALG00000036792	0.239466	1.42197	0.220406	0.999868	TIGD5
ENSGALG00000000599	0.225672	1.41665	0.220453	0.999868	ENSG00000099785
ENSGALG00000000011	-0.178363	2.76364	0.220461	0.999868	C10orf88
ENSGALG00000005071	0.264453	7.82016	0.220754	0.999868	MPP1
ENSGALG00000008420	0.150901	3.74618	0.220779	0.999868	CAND2
ENSGALG00000048565	-0.219171	4.14126	0.221057	0.999868	PRKCSH
ENSGALG00000005203	0.196433	3.17758	0.221185	0.999868	OLFM3
ENSGALG00000040260	-0.349002	5.11238	0.221752	0.999868	TUBA1C
ENSGALG00000007476	0.126904	6.35784	0.221851	0.999868	VAMP7
ENSGALG00000010749	0.221805	0.763213	0.221909	0.999868	TCEANC2
ENSGALG00000052064	-0.264279	2.76212	0.222054	0.999868	MRPS24
ENSGALG00000008120	-0.219538	2.56257	0.222055	0.999868	TLE3
ENSGALG00000018331	-0.348413	1.80794	0.222088	0.999868	MIR10B
ENSGALG00000054726	-0.341068	0.355078	0.222188	0.999868	ENSGALG00000054726
ENSGALG00000017083	0.180728	2.44819	0.222231	0.999868	KATNAL1
ENSGALG00000008381	0.157929	3.48392	0.222239	0.999868	TMEM237
ENSGALG00000020615	0.292012	3.27135	0.222398	0.999868	STK32C
ENSGALG00000011426	0.19143	6.35755	0.222407	0.999868	RNASET2
ENSGALG00000037805	-0.228618	7.06637	0.222496	0.999868	RPS19
ENSGALG00000015069	0.164322	4.2002	0.222524	0.999868	B4GALT4
ENSGALG00000049697	0.509007	0.586295	0.222818	0.999868	ENSGALG00000049697
ENSGALG00000037913	-0.218026	1.15497	0.223319	0.999868	KLF10
ENSGALG00000052557	-0.140296	1.83765	0.223582	0.999868	C4orf46
ENSGALG00000042941	-0.202482	5.04856	0.223771	0.999868	MRPL9
ENSGALG00000003703	-0.159767	3.94746	0.223801	0.999868	USE1
ENSGALG00000040573	0.326307	10.4656	0.224001	0.999868	FMO3
ENSGALG00000009173	0.318002	2.5633	0.224045	0.999868	GFRA1
ENSGALG00000003722	-0.161985	3.23284	0.224056	0.999868	THG1L
ENSGALG00000042766	0.2288	4.19648	0.224546	0.999868	TRAPPC9
ENSGALG00000004128	0.254199	0.233538	0.224834	0.999868	CYSLTR1
ENSGALG00000008369	-0.194206	5.30684	0.224937	0.999868	ABCC5
ENSGALG00000006231	0.194622	2.03859	0.22502	0.999868	SERGEF
ENSGALG00000000740	-0.187166	2.75582	0.225025	0.999868	APBA3
ENSGALG00000000109	-0.183969	3.82738	0.225208	0.999868	AFMID
ENSGALG00000041914	-0.152779	6.21999	0.225335	0.999868	BRI3
ENSGALG00000009134	0.305188	0.77106	0.225415	0.999868	CTTNBP2
ENSGALG00000007559	-0.201753	3.88826	0.225464	0.999868	PDSS1
ENSGALG00000003757	0.154927	5.28546	0.225512	0.999868	POMT1
ENSGALG00000039755	-0.239853	2.62996	0.225558	0.999868	LOC112531360
ENSGALG00000037950	0.369144	1.42401	0.225632	0.999868	ALPK3
ENSGALG00000004081	0.178993	3.02276	0.225718	0.999868	TMCO4
ENSGALG00000034572	-0.17118	2.34373	0.22574	0.999868	POC1A
ENSGALG00000010131	0.198563	3.9323	0.225784	0.999868	BTBD9
ENSGALG00000043080	0.278934	0.497756	0.225859	0.999868	CCDC85A
ENSGALG00000042095	-0.316435	3.15194	0.226152	0.999868	NR1I3
ENSGALG00000043268	-0.144472	4.20531	0.226171	0.999868	DUSP19
ENSGALG00000011208	-0.243264	2.13112	0.226228	0.999868	HELQ
ENSGALG00000004352	-0.140482	5.57998	0.226304	0.999868	PSMD9
ENSGALG00000016709	0.346263	0.853389	0.226384	0.999868	RCAN2
ENSGALG00000006877	0.322709	2.59874	0.226545	0.999868	KLHL4
ENSGALG00000050943	-0.231508	1.68011	0.226622	0.999868	RNF19B
ENSGALG00000012639	0.203621	4.07601	0.226687	0.999868	MTERF2
ENSGALG00000028149	0.14483	2.85486	0.226733	0.999868	MED18
ENSGALG00000038467	0.144896	5.16479	0.226826	0.999868	SELENOO
ENSGALG00000023199	-0.139863	6.92612	0.227098	0.999868	HNRNPDL
ENSGALG00000009365	0.285598	6.39402	0.227122	0.999868	CYP51A1
ENSGALG00000002553	0.238087	2.83301	0.227299	0.999868	PCDH1
ENSGALG00000028290	-0.224183	2.56033	0.227392	0.999868	C21orf91
ENSGALG00000008401	0.164985	5.01229	0.227449	0.999868	ASB13
ENSGALG00000019961	0.186564	5.05797	0.227509	0.999868	SLC18B1
ENSGALG00000050957	-0.337903	0.190887	0.22773	0.999868	ENSGALG00000050957
ENSGALG00000009224	0.154863	3.23005	0.227813	0.999868	TTC30B
ENSGALG00000003144	0.165359	4.39877	0.228048	0.999868	TRIM25
ENSGALG00000052514	-0.34654	3.69589	0.228123	0.999868	LOC107055361
ENSGALG00000038145	-0.190574	5.40666	0.228425	0.999868	DPP7
ENSGALG00000042589	-0.301179	2.64289	0.228523	0.999868	TMEM167B
ENSGALG00000026674	-0.214312	2.62667	0.228709	0.999868	CIB2
ENSGALG00000029893	-0.163146	4.97104	0.228747	0.999868	COG1
ENSGALG00000008154	0.197619	3.35405	0.228768	0.999868	SRPK2
ENSGALG00000012339	0.157601	3.3109	0.228872	0.999868	ATL1
ENSGALG00000010333	0.199535	4.14383	0.22894	0.999868	CNOT6L
ENSGALG00000004670	-0.156938	3.6865	0.228955	0.999868	ATRIP
ENSGALG00000010579	0.240603	3.11124	0.229049	0.999868	STON2
ENSGALG00000017195	0.236134	1.39216	0.229105	0.999868	PGR
ENSGALG00000051044	0.210923	1.16999	0.229303	0.999868	ENSGALG00000051044
ENSGALG00000007780	-0.187009	4.78924	0.229669	0.999868	EIF4E3
ENSGALG00000002162	0.154356	8.10857	0.229756	0.999868	ACO1
ENSGALG00000008498	0.364431	2.12226	0.229758	0.999868	MALRD1
ENSGALG00000039080	-0.304194	3.33237	0.230189	0.999868	CD44
ENSGALG00000032570	0.130915	3.60063	0.230216	0.999868	LANCL2
ENSGALG00000015111	0.238084	0.530317	0.230302	0.999868	APBA1
ENSGALG00000007728	0.308024	5.3801	0.230433	0.999868	PRODH
ENSGALG00000013929	0.333615	2.64707	0.230511	0.999868	PDGFRA
ENSGALG00000037863	-0.226109	4.64046	0.230677	0.999868	SEC61G
ENSGALG00000017926	-0.665114	3.01571	0.230744	0.999868	7SK
ENSGALG00000010536	0.187894	4.09122	0.230852	0.999868	FAF1
ENSGALG00000031824	-0.229493	2.15156	0.230958	0.999868	HOOK2
ENSGALG00000020747	-0.179293	2.73508	0.230983	0.999868	MBD4
ENSGALG00000013773	0.164762	4.38941	0.231122	0.999868	FUCA2
ENSGALG00000008661	0.43774	4.09714	0.231269	0.999868	CCN1
ENSGALG00000002921	0.135064	4.92897	0.231527	0.999868	LANCL1
ENSGALG00000016062	-0.127001	3.77261	0.231809	0.999868	PSMG1
ENSGALG00000009073	0.11365	6.0136	0.231963	0.999868	PSEN2
ENSGALG00000036076	-0.125011	3.73526	0.232128	0.999868	UNC50
ENSGALG00000016329	-0.163325	5.70606	0.232586	0.999868	AGPAT5
ENSGALG00000017242	0.197519	5.3189	0.232697	0.999868	FZD4
ENSGALG00000002503	-0.422662	3.00399	0.232749	0.999868	SFTPA1
ENSGALG00000017290	0.255516	2.37282	0.232992	0.999868	RAD51AP1
ENSGALG00000031158	0.201596	6.24458	0.233108	0.999868	OAT
ENSGALG00000002542	-0.182223	5.31658	0.23358	0.999868	GUSB
ENSGALG00000034282	-0.259435	0.908161	0.233744	0.999868	LRFN3
ENSGALG00000049153	-0.255989	1.11341	0.233749	0.999868	PDF
ENSGALG00000046674	-0.215394	2.52161	0.233799	0.999868	CTU2
ENSGALG00000014754	-0.324152	3.09543	0.233917	0.999868	TRBV24-1
ENSGALG00000001175	0.123046	6.5303	0.234185	0.999868	C4BPA
ENSGALG00000030849	0.312781	4.63293	0.234214	0.999868	ENSGALG00000030849
ENSGALG00000007808	0.195681	5.85367	0.234775	0.999868	HID1
ENSGALG00000019284	0.149557	6.89236	0.2349	0.999868	AKR1E2
ENSGALG00000003219	-0.157451	5.18523	0.235015	0.999868	TMEM231
ENSGALG00000041962	0.163542	3.02233	0.235147	0.999868	POMT2
ENSGALG00000030095	-0.321019	1.30494	0.235157	0.999868	AP5S1
ENSGALG00000001714	0.162307	2.69537	0.23517	0.999868	PUSL1
ENSGALG00000006566	0.205545	2.99155	0.235202	0.999868	TBCCD1
ENSGALG00000020534	-0.170303	3.53216	0.235266	0.999868	AK6
ENSGALG00000002329	-0.373822	1.80274	0.235699	0.999868	CCL1
ENSGALG00000014166	0.174109	4.53018	0.235915	0.999868	TSPO
ENSGALG00000004111	-0.336632	1.16546	0.236262	0.999868	GPR174
ENSGALG00000026471	0.263132	4.56382	0.236266	0.999868	CRIP2
ENSGALG00000042079	0.206252	6.75518	0.236305	0.999868	NID1
ENSGALG00000006751	-0.279178	1.0079	0.236626	0.999868	THY1
ENSGALG00000052148	0.477433	0.0363095	0.236639	0.999868	ENSGALG00000052148
ENSGALG00000034512	-0.252649	1.64094	0.236848	0.999868	PPP2R3A
ENSGALG00000004714	-0.116944	4.52099	0.236857	0.999868	CPSF4
ENSGALG00000012034	-0.212709	5.62402	0.236885	0.999868	ADSL
ENSGALG00000033927	-0.251418	1.49256	0.236916	0.999868	MFSD5
ENSGALG00000026007	0.156984	4.33033	0.236923	0.999868	DOLK
ENSGALG00000010331	0.379408	8.25691	0.237113	0.999868	MME
ENSGALG00000017099	-0.291437	1.42862	0.237526	0.999868	RASL11A
ENSGALG00000024077	-0.235246	4.90318	0.237568	0.999868	CRYBG3
ENSGALG00000003675	0.15441	4.07487	0.237634	0.999868	PRKAR1B
ENSGALG00000047167	-0.253793	0.95475	0.23775	0.999868	DNAJC30
ENSGALG00000003575	-0.18543	3.47756	0.237872	0.999868	DNTTIP1
ENSGALG00000050127	-0.168388	4.17683	0.238064	0.999868	CHD4
ENSGALG00000030626	0.254618	5.31875	0.238263	0.999868	FZD6
ENSGALG00000003298	-0.234222	2.72397	0.238264	0.999868	DDX55
ENSGALG00000007778	0.177283	6.45605	0.238338	0.999868	PES1
ENSGALG00000012269	-0.238767	2.63262	0.238359	0.999868	VCPKMT
ENSGALG00000041471	-0.220857	5.70364	0.238694	0.999868	TUBB
ENSGALG00000002549	-0.417847	0.716893	0.238997	0.999868	RGS1
ENSGALG00000008750	0.140342	4.23116	0.239229	0.999868	DPH7
ENSGALG00000010225	0.340551	3.35229	0.239357	0.999868	ACSM2B
ENSGALG00000006919	-0.2673	1.01415	0.239859	0.999868	POF1B
ENSGALG00000050176	0.5525	0.278815	0.239943	0.999868	SARM1
ENSGALG00000014209	0.204222	2.95062	0.239954	0.999868	GPR155
ENSGALG00000010226	-0.219672	1.43311	0.239964	0.999868	MUTYH
ENSGALG00000006457	0.123646	5.13588	0.240033	0.999868	RBMX
ENSGALG00000043021	-0.258873	0.825722	0.240265	0.999868	HORMAD1
ENSGALG00000008648	-0.108589	6.27621	0.240671	0.999868	UBE2A
ENSGALG00000016278	-0.191312	1.79196	0.240717	0.999868	PRIM2
ENSGALG00000016609	0.372259	0.45477	0.240845	0.999868	CENPO
ENSGALG00000050049	-0.149378	3.71661	0.240902	0.999868	C3orf70
ENSGALG00000042460	-0.212967	2.41651	0.24099	0.999868	FPGS
ENSGALG00000039161	0.298938	1.48143	0.241091	0.999868	RUFY2
ENSGALG00000041030	-0.139788	6.41188	0.241117	0.999868	PCBP2
ENSGALG00000005309	-0.166607	6.87704	0.241125	0.999868	TKT
ENSGALG00000002964	-0.153839	5.7351	0.241136	0.999868	DHX37
ENSGALG00000012769	0.139004	3.30481	0.241192	0.999868	CHPT1
ENSGALG00000001610	0.158532	2.72544	0.241373	0.999868	PIP4K2B
ENSGALG00000020410	0.197397	3.33018	0.241437	0.999868	TMED8
ENSGALG00000016537	0.232428	0.80508	0.241505	0.999868	SCML2
ENSGALG00000035867	0.36624	0.655383	0.242003	0.999868	ELF5
ENSGALG00000016610	-0.229959	1.48536	0.242238	0.999868	PTRHD1
ENSGALG00000041884	-0.169931	3.48695	0.242276	0.999868	MFSD6
ENSGALG00000010335	0.201583	2.20282	0.242418	0.999868	PIK3R3
ENSGALG00000052590	-0.583848	0.67422	0.242438	0.999868	ENSGALG00000052590
ENSGALG00000011814	0.193153	3.90461	0.242463	0.999868	ATF7IP
ENSGALG00000005368	-0.217244	2.68297	0.242712	0.999868	CEP120
ENSGALG00000037253	-0.537437	1.0877	0.242831	0.999868	CD209
ENSGALG00000009047	0.12534	5.3381	0.242836	0.999868	YPEL5
ENSGALG00000017307	0.155252	5.06894	0.243177	0.999868	POLD3
ENSGALG00000009540	-0.166496	2.67377	0.243209	0.999868	YAF2
ENSGALG00000001276	0.224053	4.24884	0.243812	0.999868	HOXB9
ENSGALG00000043010	-0.19376	6.9661	0.243924	0.999868	NR2F6
ENSGALG00000030031	0.356309	3.07432	0.244024	0.999868	TTPA
ENSGALG00000049721	-0.866925	4.55091	0.244116	0.999868	MAZ
ENSGALG00000002288	-0.107793	4.62388	0.24412	0.999868	LIG3
ENSGALG00000003373	-0.210556	3.39534	0.244122	0.999868	BRIX1
ENSGALG00000016449	0.231682	1.37727	0.244144	0.999868	SLC66A3
ENSGALG00000004653	-0.49128	1.77113	0.244188	0.999868	ENSGALG00000004653
ENSGALG00000020210	-0.274962	0.877189	0.244212	0.999868	CENPU
ENSGALG00000041202	-0.286141	4.92754	0.244262	0.999868	FBXO32
ENSGALG00000053536	-0.331154	0.291844	0.244646	0.999868	ENSGALG00000053536
ENSGALG00000020320	-0.166476	4.0646	0.244766	0.999868	ENSGALG00000020320
ENSGALG00000004378	-0.150069	3.93776	0.244862	0.999868	ASB6
ENSGALG00000008999	0.186199	2.60811	0.244871	0.999868	AFAP1L2
ENSGALG00000004156	0.111595	4.65571	0.245096	0.999868	KIF1BP
ENSGALG00000045212	-0.231664	1.86632	0.245247	0.999868	PLCD3
ENSGALG00000005209	-0.2626	1.32639	0.245336	0.999868	AQP1
ENSGALG00000009510	0.159516	1.50439	0.245381	0.999868	PIGH
ENSGALG00000033198	-0.274546	2.85568	0.245491	0.999868	MYO5C
ENSGALG00000038745	0.219919	6.11904	0.245717	0.999868	LACTB2
ENSGALG00000041626	0.189091	1.71861	0.24586	0.999868	MEIS1
ENSGALG00000012710	0.196206	3.29436	0.245918	0.999868	NCS1
ENSGALG00000037030	-0.204976	6.80353	0.246112	0.999868	CREBL2
ENSGALG00000026492	-0.144171	4.46021	0.246113	0.999868	EMC6
ENSGALG00000009601	0.353668	4.16665	0.24615	0.999868	NELL2
ENSGALG00000013848	0.166069	3.50256	0.246262	0.999868	MVK
ENSGALG00000033137	0.141626	4.67055	0.246441	0.999868	MEAK7
ENSGALG00000052796	0.118515	4.82522	0.246468	0.999868	C18orf32
ENSGALG00000039473	-0.199219	3.96069	0.246579	0.999868	NOP53
ENSGALG00000008797	-0.129036	5.51564	0.24685	0.999868	WASL
ENSGALG00000054081	0.364913	0.596834	0.247052	0.999868	RGS12
ENSGALG00000002797	0.143525	6.88711	0.247174	0.999868	PGD
ENSGALG00000009130	0.254498	3.83295	0.247301	0.999868	GPCPD1
ENSGALG00000005156	0.251312	1.53314	0.24738	0.999868	LGALS3BP
ENSGALG00000008663	0.293509	6.51304	0.247486	0.999868	DDAH1
ENSGALG00000005215	0.407524	1.12054	0.247748	0.999868	CACNA1H
ENSGALG00000010921	0.181669	5.45379	0.247933	0.999868	PKD2
ENSGALG00000033061	-0.186182	2.06307	0.248338	0.999868	CAMK2B
ENSGALG00000011214	0.173741	8.3512	0.248348	0.999868	SERPINH1
ENSGALG00000027533	-0.164341	3.4403	0.248349	0.999868	RNF24
ENSGALG00000007177	0.183258	4.50715	0.24836	0.999868	PTPRG
ENSGALG00000002172	0.183895	5.10045	0.248374	0.999868	FAM168B
ENSGALG00000051683	-1.42444	0.0751765	0.248469	0.999868	ENSGALG00000051683
ENSGALG00000042005	-0.19776	3.46767	0.248606	0.999868	LOC776992
ENSGALG00000047031	0.435853	4.02769	0.248684	0.999868	POLA2
ENSGALG00000001362	-0.146817	3.77955	0.248836	0.999868	CLK3
ENSGALG00000011182	0.236336	1.12889	0.248897	0.999868	DLL1
ENSGALG00000034374	0.167109	5.97708	0.248998	0.999868	STX7
ENSGALG00000048274	0.566443	0.655797	0.249251	0.999868	ENSGALG00000048274
ENSGALG00000015939	0.158982	7.52691	0.24926	0.999868	THNSL2
ENSGALG00000009015	0.163447	6.16396	0.249346	0.999868	PIGK
ENSGALG00000036616	0.279294	4.17122	0.249357	0.999868	NUAK2
ENSGALG00000012754	0.491715	0.136467	0.249381	0.999868	PAH
ENSGALG00000037521	-0.190949	6.20068	0.249528	0.999868	PRCP
ENSGALG00000001780	-0.265223	1.85327	0.249749	0.999868	PROC
ENSGALG00000012244	0.115736	6.06422	0.250125	0.999868	KLHDC2
ENSGALG00000014712	0.20335	2.5817	0.250213	0.999868	SLC38A9
ENSGALG00000049420	0.192177	2.34759	0.250305	0.999868	FAM83D
ENSGALG00000036763	-0.240673	2.232	0.250317	0.999868	CELSR3
ENSGALG00000037325	-0.172148	6.79534	0.250432	0.999868	SERP1
ENSGALG00000008660	-0.32741	1.13586	0.250736	0.999868	CST7
ENSGALG00000016575	-0.272243	1.00732	0.250791	0.999868	GPM6B
ENSGALG00000029500	-0.173129	12.0531	0.250835	0.999868	MT-ND5
ENSGALG00000038599	0.196447	7.18824	0.251118	0.999868	PMM1
ENSGALG00000030118	-0.200046	1.53186	0.251222	0.999868	PCGF1
ENSGALG00000005417	0.177457	3.24229	0.251439	0.999868	JMJD4
ENSGALG00000053035	-0.210738	0.664035	0.25152	0.999868	AC092835.1
ENSGALG00000009453	-0.145374	10.4158	0.251747	0.999868	ENSG00000117791
ENSGALG00000031002	-0.221406	4.27759	0.251857	0.999868	GBA
ENSGALG00000030931	-0.187382	5.1746	0.252134	0.999868	HTRA2
ENSGALG00000006411	0.128368	3.65849	0.252437	0.999868	CAMLG
ENSGALG00000047667	0.234484	0.769753	0.252496	0.999868	ENSGALG00000047667
ENSGALG00000015320	0.158477	4.68032	0.252637	0.999868	NANS
ENSGALG00000051852	0.256152	2.24552	0.252661	0.999868	PKDREJ
ENSGALG00000003644	-0.349176	2.88052	0.252671	0.999868	C2cd4a
ENSGALG00000003074	0.21072	2.13982	0.252895	0.999868	HOMER3
ENSGALG00000047879	-0.143313	5.0032	0.252909	0.999868	LOC101747869
ENSGALG00000052202	-0.260214	1.91199	0.253229	0.999868	EXOSC5
ENSGALG00000037828	-0.221919	5.81369	0.253276	0.999868	SLC47A1
ENSGALG00000015218	0.341179	1.484	0.25351	0.999868	SLC19A2
ENSGALG00000041927	-0.221587	2.32692	0.253554	0.999868	FZD9
ENSGALG00000054453	-0.27154	0.932321	0.253729	0.999868	ENSGALG00000054453
ENSGALG00000023772	0.343178	4.41181	0.253934	0.999868	HSPB7
ENSGALG00000011581	0.312617	0.717031	0.254	0.999868	KIF26A
ENSGALG00000002219	0.155957	7.50163	0.254037	0.999868	WBP2
ENSGALG00000015253	0.33463	2.04652	0.254154	0.999868	COL8A1
ENSGALG00000035075	-0.295812	3.5006	0.254344	0.999868	TAP1
ENSGALG00000006596	-0.112675	6.42988	0.254539	0.999868	SNRPD3
ENSGALG00000034426	0.166715	2.9206	0.25456	0.999868	ENSGALG00000034426
ENSGALG00000005849	-0.274273	9.25298	0.25471	0.999868	PPDPF
ENSGALG00000017357	-0.15578	6.61313	0.254774	0.999868	SRSF2
ENSGALG00000041390	-0.217237	3.99528	0.254854	0.999868	TMEM141
ENSGALG00000054294	-0.270341	3.29863	0.254889	0.999868	CHD3
ENSGALG00000004310	0.241874	2.89393	0.254985	0.999868	TTYH3
ENSGALG00000001304	-0.223628	2.23456	0.255242	0.999868	TMEM52
ENSGALG00000008821	-0.131601	5.662	0.255272	0.999868	NDUFA5
ENSGALG00000013494	-0.244983	0.477424	0.255287	0.999868	CENPN
ENSGALG00000030305	-0.245841	1.12871	0.255353	0.999868	XKR8
ENSGALG00000000055	0.147143	5.9507	0.255494	0.999868	LAMTOR3
ENSGALG00000048612	-0.222495	6.66019	0.255527	0.999868	RPS26
ENSGALG00000011662	0.122381	5.91073	0.255772	0.999868	NUP205
ENSGALG00000032372	-0.157693	7.47571	0.256308	0.999868	CYB5R2
ENSGALG00000012041	0.127125	4.96167	0.25662	0.999868	ACTR10
ENSGALG00000053278	-0.507471	1.85981	0.256725	0.999868	SUCNR1
ENSGALG00000008149	-0.124821	4.658	0.256752	0.999868	EWSR1
ENSGALG00000050167	0.457408	0.129843	0.257046	0.999868	ENSGALG00000050167
ENSGALG00000009800	0.166081	3.33299	0.257069	0.999868	SETD7
ENSGALG00000032783	-0.136613	7.43318	0.257162	0.999868	SUMO3
ENSGALG00000011373	0.136345	4.38492	0.257207	0.999868	TECPR2
ENSGALG00000026981	0.17837	4.50343	0.257239	0.999868	NHSL1
ENSGALG00000000378	0.214526	1.71867	0.257241	0.999868	SLC25A37
ENSGALG00000046885	-0.230754	2.44297	0.257778	0.999868	SCO2
ENSGALG00000017135	0.155282	6.55832	0.257992	0.999868	CRYL1
ENSGALG00000037879	-0.13134	4.53578	0.258267	0.999868	PAF1
ENSGALG00000041120	0.187645	4.85382	0.258273	0.999868	METTL24
ENSGALG00000050796	-0.257424	2.76967	0.258446	0.999868	ACBD4
ENSGALG00000006345	0.149423	5.49993	0.258467	0.999868	TMEM43
ENSGALG00000042503	-0.203366	4.55309	0.258512	0.999868	HSPBP1
ENSGALG00000008858	0.116662	9.68186	0.258518	0.999868	MDH1
ENSGALG00000009562	-0.299918	2.89604	0.258527	0.999868	PLEK2
ENSGALG00000009315	0.31991	4.54467	0.258527	0.999868	PAPLN
ENSGALG00000008447	-0.357284	1.69008	0.258527	0.999868	SH2D1A
ENSGALG00000026241	-0.297186	1.26324	0.258592	0.999868	GRIN3B
ENSGALG00000012196	-0.174023	2.70851	0.258623	0.999868	MCUB
ENSGALG00000037479	-0.268554	3.2103	0.258886	0.999868	IGSF21
ENSGALG00000028438	-0.190906	4.63914	0.258975	0.999868	CLK1
ENSGALG00000004046	0.178201	1.47693	0.259007	0.999868	LARP6
ENSGALG00000010633	0.304871	0.568377	0.25907	0.999868	GPX7
ENSGALG00000000409	0.140766	6.58714	0.259712	0.999868	CHMP7
ENSGALG00000004853	0.124704	4.64394	0.259713	0.999868	LRP3
ENSGALG00000012308	0.190488	4.8419	0.259726	0.999868	MANBA
ENSGALG00000005472	0.324032	2.1376	0.259847	0.999868	NAT2
ENSGALG00000000777	0.116609	5.57579	0.259909	0.999868	EYA3
ENSGALG00000031142	0.116681	8.14065	0.260056	0.999868	ACAA2
ENSGALG00000030022	0.261645	0.899523	0.260304	0.999868	FANCL
ENSGALG00000009755	0.286371	0.806194	0.260406	0.999868	LRIG3
ENSGALG00000007226	0.548548	0.311307	0.260406	0.999868	OSTN
ENSGALG00000007676	0.168564	1.75075	0.260691	0.999868	EME1
ENSGALG00000006539	0.148008	5.49601	0.260699	0.999868	CFAP410
ENSGALG00000006714	-0.190806	3.35085	0.260949	0.999868	CCDC61
ENSGALG00000002769	0.20666	4.24937	0.26104	0.999868	DNAJC12
ENSGALG00000016830	0.25753	3.83087	0.261065	0.999868	CUL4A
ENSGALG00000011341	-0.285106	4.97351	0.261348	0.999868	UNC93A
ENSGALG00000042320	0.124232	4.53493	0.261391	0.999868	GTF2E1
ENSGALG00000028084	-0.191225	4.24484	0.261468	0.999868	FAAH2
ENSGALG00000002931	-0.667476	2.1517	0.261531	0.999868	REG4
ENSGALG00000041972	-0.151757	2.47688	0.261567	0.999868	POP4
ENSGALG00000017524	-0.249421	2.97895	0.261683	0.999868	DOHH
ENSGALG00000053464	0.174448	1.96334	0.26172	0.999868	CCDC191
ENSGALG00000016510	-0.251741	2.54785	0.261724	0.999868	KRTCAP3
ENSGALG00000047046	-0.213388	1.83538	0.261732	0.999868	ENSGALG00000047046
ENSGALG00000039269	-0.224474	4.71845	0.261801	0.999868	RNF213
ENSGALG00000053425	-0.207928	2.31405	0.261924	0.999868	CLPTM1
ENSGALG00000013043	0.280349	1.78177	0.262045	0.999868	ATPSCKMT
ENSGALG00000054005	-0.162689	4.05337	0.262383	0.999868	PPP1R37
ENSGALG00000005206	0.170038	4.04454	0.262542	0.999868	ACSL3
ENSGALG00000030599	-0.163139	3.32045	0.262654	0.999868	TYK2
ENSGALG00000025946	0.194712	1.24512	0.262754	0.999868	MOB3C
ENSGALG00000005969	0.244153	0.862468	0.262828	0.999868	ANTXRL
ENSGALG00000001889	-0.252981	1.69027	0.262862	0.999868	CARD9
ENSGALG00000005266	0.311911	1.06175	0.26289	0.999868	BEAN1
ENSGALG00000005214	0.337799	0.931884	0.263297	0.999868	TERB1
ENSGALG00000008155	0.197187	1.30882	0.263654	0.999868	KCTD18
ENSGALG00000048873	0.302071	2.21715	0.263881	0.999868	C3orf14
ENSGALG00000015780	-0.166958	7.01287	0.264072	0.999868	PNRC1
ENSGALG00000004620	0.129108	6.90935	0.264396	0.999868	LAMC1
ENSGALG00000014664	0.236171	0.561858	0.264469	0.999868	KIAA0825
ENSGALG00000006408	-0.204022	3.86438	0.264746	0.999868	PIGX
ENSGALG00000042020	-0.278378	5.52083	0.264823	0.999868	CG-16
ENSGALG00000030879	0.192969	5.99658	0.265077	0.999868	AR
ENSGALG00000013715	0.222801	2.84324	0.265077	0.999868	DLC1
ENSGALG00000012348	0.172616	2.98988	0.265184	0.999868	MCM6
ENSGALG00000013640	-0.273495	2.86146	0.265479	0.999868	MBP
ENSGALG00000039779	-0.162683	5.04436	0.265717	0.999868	NUDT16L1
ENSGALG00000000349	-0.161775	5.89955	0.266217	0.999868	PSMC5
ENSGALG00000009336	0.12712	4.3947	0.266221	0.999868	FAM45A
ENSGALG00000050621	-0.153792	4.84551	0.266315	0.999868	MRPS16
ENSGALG00000010806	0.206022	2.45591	0.266379	0.999868	RIN3
ENSGALG00000015812	0.165617	3.51229	0.266493	0.999868	SMIM8
ENSGALG00000009699	-0.155392	4.57036	0.266571	0.999868	CCNL1
ENSGALG00000008304	0.234364	2.80603	0.266738	0.999868	STN1
ENSGALG00000001204	-0.204641	2.11141	0.267142	0.999868	ENKD1
ENSGALG00000009495	0.219249	4.48685	0.267143	0.999868	FGFR2
ENSGALG00000016475	0.493191	0.16097	0.26719	0.999868	LINC00954
ENSGALG00000034303	-0.155094	5.48536	0.267336	0.999868	C1orf115
ENSGALG00000049287	0.139684	7.07161	0.267406	0.999868	ATP6V0E1
ENSGALG00000050047	-0.210459	1.32477	0.267526	0.999868	VARS2
ENSGALG00000014899	-0.142989	4.95624	0.267737	0.999868	NUS1
ENSGALG00000031726	-0.152949	3.94194	0.267918	0.999868	MAPRE3
ENSGALG00000033378	0.130929	4.76794	0.267936	0.999868	AKTIP
ENSGALG00000048309	-0.371598	1.1862	0.268282	0.999868	LOC107050476
ENSGALG00000003079	-0.0981071	5.40758	0.268373	0.999868	MFF
ENSGALG00000041346	0.221451	4.55571	0.268695	0.999868	CXCL12
ENSGALG00000016844	-0.1548	4.32437	0.268724	0.999868	RAB20
ENSGALG00000013189	-0.149843	2.20277	0.268867	0.999868	LPCAT1
ENSGALG00000036359	-0.165774	3.59778	0.269088	0.999868	RUVBL2
ENSGALG00000037856	0.415602	0.54242	0.26925	0.999868	CHL1
ENSGALG00000034137	-0.244447	1.77507	0.269294	0.999868	DNAJC5G
ENSGALG00000000920	-0.225784	3.62951	0.269643	0.999868	CGN
ENSGALG00000049270	-0.213867	2.72344	0.269734	0.999868	FKBP2
ENSGALG00000052210	0.137926	3.37741	0.269822	0.999868	WDR33
ENSGALG00000034030	0.244017	2.37363	0.269888	0.999868	L3MBTL3
ENSGALG00000013101	0.342009	1.2961	0.270461	0.999868	ENSGALG00000013101
ENSGALG00000016202	-0.386742	1.44947	0.270489	0.999868	HSF2BP
ENSGALG00000004355	0.168854	4.36449	0.270557	0.999868	MCU
ENSGALG00000047338	0.356859	0.336491	0.270727	0.999868	LAMC3
ENSGALG00000014262	0.238509	1.60253	0.27082	0.999868	APBB2
ENSGALG00000008866	0.178236	2.34773	0.27085	0.999868	WDPCP
ENSGALG00000004702	0.200652	2.71308	0.270872	0.999868	WDR34
ENSGALG00000029199	-0.190447	3.04463	0.270915	0.999868	WDR55
ENSGALG00000006343	-0.268697	5.95986	0.271081	0.999868	ACTA2
ENSGALG00000039205	0.630331	2.04949	0.271317	0.999868	CCT3
ENSGALG00000005287	0.21348	0.88108	0.271376	0.999868	ZBTB47
ENSGALG00000017042	-0.250201	5.05731	0.271492	0.999868	UFM1
ENSGALG00000005024	0.19409	1.53772	0.271501	0.999868	EFCC1
ENSGALG00000000067	-0.247168	6.7725	0.271705	0.999868	SPR
ENSGALG00000049195	-0.18623	2.08782	0.271708	0.999868	FOXK2
ENSGALG00000014869	0.18762	6.8554	0.271827	0.999868	NNT
ENSGALG00000037816	0.180684	2.66221	0.271849	0.999868	LOC100859468
ENSGALG00000026957	-0.182553	5.27484	0.272226	0.999868	SEMA4G
ENSGALG00000015802	0.166266	3.54065	0.27246	0.999868	N6AMT1
ENSGALG00000034179	0.123586	5.68514	0.272466	0.999868	SLC12A4
ENSGALG00000006899	-0.189042	6.70491	0.272483	0.999868	ATP5MG
ENSGALG00000015221	0.259552	0.480029	0.272991	0.999868	CCDC181
ENSGALG00000040541	-0.256885	6.43627	0.27308	0.999868	SLC5A6
ENSGALG00000037656	0.0985237	6.56308	0.273238	0.999868	NECAP1
ENSGALG00000036229	-0.165816	12.346	0.273463	0.999868	MT-ND4
ENSGALG00000032305	0.11584	4.9175	0.27349	0.999868	DHX8
ENSGALG00000007025	-0.256674	3.0685	0.273597	0.999868	CPNE8
ENSGALG00000042641	-0.171778	2.97136	0.273613	0.999868	PATL1
ENSGALG00000002240	0.194233	2.37574	0.273696	0.999868	C3orf18
ENSGALG00000007014	0.334189	5.56289	0.273869	0.999868	PYROXD2
ENSGALG00000001981	-0.15011	2.28096	0.27393	0.999868	PARP6
ENSGALG00000055016	-0.237213	0.363737	0.274066	0.999868	ENSGALG00000055016
ENSGALG00000050386	0.136288	5.98544	0.27425	0.999868	ENSGALG00000050386
ENSGALG00000015577	-0.257329	1.01137	0.274304	0.999868	FAM151B
ENSGALG00000048013	-0.158458	3.96162	0.274433	0.999868	HTD2
ENSGALG00000015219	0.236281	5.76808	0.274566	0.999868	LOC100857837
ENSGALG00000003247	0.136838	5.05329	0.274748	0.999868	NFYA
ENSGALG00000002849	0.189321	7.59388	0.274839	0.999868	DCXR
ENSGALG00000049026	-0.192276	2.65227	0.274955	0.999868	MAP2K7
ENSGALG00000034081	0.229127	1.67632	0.27497	0.999868	AKT3
ENSGALG00000038089	0.168597	5.72812	0.275084	0.999868	EGFR
ENSGALG00000002820	-0.12035	3.15108	0.2751	0.999868	DFFA
ENSGALG00000003071	-0.159371	3.44398	0.275344	0.999868	OGFOD1
ENSGALG00000032687	-0.308053	2.09678	0.275491	0.999868	PHLDA2
ENSGALG00000035052	0.362997	2.75467	0.275873	0.999868	BMP3
ENSGALG00000034340	0.141424	6.41789	0.276019	0.999868	ATP2C1
ENSGALG00000006379	-0.28284	1.35534	0.27625	0.999868	SHH
ENSGALG00000010136	0.122786	4.78042	0.276255	0.999868	HGSNAT
ENSGALG00000014841	-0.125509	4.3402	0.276312	0.999868	HDDC2
ENSGALG00000014127	-0.268071	0.823204	0.276356	0.999868	TXK
ENSGALG00000013916	-0.182216	4.35131	0.276375	0.999868	HYPK
ENSGALG00000043223	0.302528	1.38474	0.276493	0.999868	COL26A1
ENSGALG00000006056	-0.203546	6.26109	0.276664	0.999868	CHCHD6
ENSGALG00000047847	0.223223	3.16164	0.27676	0.999868	MGAT4B
ENSGALG00000023626	0.319598	2.9509	0.276819	0.999868	NTN1
ENSGALG00000015056	-0.328451	2.42916	0.276828	0.999868	LAMA3
ENSGALG00000013723	-0.484181	2.97494	0.277012	0.999868	OASL
ENSGALG00000024490	-0.319377	2.75388	0.277473	0.999868	TMEM156
ENSGALG00000030890	-0.264346	0.673469	0.277656	0.999868	RRS1
ENSGALG00000052976	-0.2318	0.722235	0.277738	0.999868	LOC107051359
ENSGALG00000015197	0.10388	3.98672	0.277749	0.999868	SLC35A5
ENSGALG00000036789	0.160484	5.0324	0.27797	0.999868	ADGRL2
ENSGALG00000053583	-0.215623	1.60344	0.27804	0.999868	KMT5C
ENSGALG00000046858	-0.29019	1.07268	0.278297	0.999868	MOGS
ENSGALG00000039535	0.153579	4.88339	0.278327	0.999868	D2HGDH
ENSGALG00000051459	-0.259489	2.75951	0.278504	0.999868	FAM136A
ENSGALG00000046649	-0.194242	2.20577	0.27862	0.999868	DCDC2B
ENSGALG00000008357	0.148859	3.76637	0.278773	0.999868	TPCN1
ENSGALG00000032428	-0.315875	1.44136	0.278812	0.999868	C19orf12
ENSGALG00000007620	0.435595	0.6867	0.278854	0.999868	GFRA3
ENSGALG00000039159	-0.842537	7.48124	0.279357	0.999868	LOC429098
ENSGALG00000046616	-0.406439	4.95527	0.279374	0.999868	CHGB
ENSGALG00000050441	-0.307449	0.479152	0.279539	0.999868	CSF2RB
ENSGALG00000049884	0.208727	0.935474	0.279681	0.999868	STKLD1
ENSGALG00000042963	-0.579071	0.660623	0.279707	0.999868	MROH8
ENSGALG00000004759	0.154677	4.9788	0.279802	0.999868	DHRS7B
ENSGALG00000002836	0.103993	4.56439	0.279869	0.999868	PEX14
ENSGALG00000010435	0.209857	3.5847	0.279928	0.999868	RASGRP3
ENSGALG00000054032	-0.353069	0.17389	0.280034	0.999868	ENSGALG00000054032
ENSGALG00000023740	0.825974	1.44615	0.280217	0.999868	HBZ
ENSGALG00000010653	0.218865	2.04374	0.28036	0.999868	SMYD3
ENSGALG00000016979	0.178964	5.16466	0.280563	0.999868	SLC25A30
ENSGALG00000006318	-0.334608	1.24855	0.280579	0.999868	IL21R
ENSGALG00000039409	-0.182995	2.74414	0.280609	0.999868	RELA
ENSGALG00000040855	-0.225675	2.82163	0.280824	0.999868	PTPRR
ENSGALG00000010079	0.0973494	5.98617	0.280873	0.999868	HP1BP3
ENSGALG00000016024	0.215384	3.17194	0.28148	0.999868	SETD4
ENSGALG00000015307	0.314822	0.940319	0.281823	0.999868	ABI3BP
ENSGALG00000030016	0.195158	9.17247	0.282082	0.999868	CTSB
ENSGALG00000047356	0.21002	1.99522	0.28212	0.999868	VASN
ENSGALG00000027630	-0.23366	3.1763	0.2822	0.999868	NPR2
ENSGALG00000011149	0.218432	4.41198	0.282472	0.999868	PLA2R1
ENSGALG00000054178	0.134826	4.94893	0.282772	0.999868	CLDN12
ENSGALG00000007286	-0.170886	2.2323	0.282797	0.999868	SIRT7
ENSGALG00000006298	0.110278	5.26462	0.2828	0.999868	ATG4B
ENSGALG00000021475	-0.168221	5.30285	0.282858	0.999868	ADAR
ENSGALG00000041255	-0.254693	1.52265	0.282913	0.999868	ADAM12
ENSGALG00000019094	-0.155113	2.62398	0.282963	0.999868	PHF11
ENSGALG00000028005	-0.299613	0.929658	0.283196	0.999868	GADD45G
ENSGALG00000013117	0.338378	1.52105	0.283386	0.999868	PIK3C2G
ENSGALG00000038865	-0.1233	4.18804	0.283437	0.999868	PRMT7
ENSGALG00000053068	-0.208383	2.63916	0.28344	0.999868	SMUG1
ENSGALG00000012681	0.221301	1.7391	0.283449	0.999868	MBOAT1
ENSGALG00000012232	-0.187426	1.39486	0.283547	0.999868	DNAAF2
ENSGALG00000038421	0.227042	4.20068	0.283567	0.999868	RWDD3
ENSGALG00000014934	-0.205807	1.68602	0.283683	0.999868	HS3ST1
ENSGALG00000047566	-0.226951	1.64893	0.283964	0.999868	DGUOK
ENSGALG00000032092	0.152998	4.54315	0.283965	0.999868	PPP4R1
ENSGALG00000026973	0.243506	0.426359	0.284291	0.999868	KIF3C
ENSGALG00000045092	0.33577	1.05624	0.284501	0.999868	CCDC112
ENSGALG00000039245	0.357697	0.974649	0.284514	0.999868	STAB2
ENSGALG00000049911	-0.234703	0.0342234	0.284582	0.999868	Anapc11
ENSGALG00000050207	0.21139	2.94787	0.284664	0.999868	EMP2
ENSGALG00000016858	-0.292616	3.51763	0.28467	0.999868	SLC10A2
ENSGALG00000015666	-0.214481	1.93398	0.284686	0.999868	TNIP2
ENSGALG00000014646	-0.168657	2.978	0.284747	0.999868	SYT11
ENSGALG00000030543	0.248162	1.80259	0.284762	0.999868	ENSGALG00000030543
ENSGALG00000001577	0.137731	3.48626	0.284995	0.999868	FOXK2
ENSGALG00000001314	-0.276427	0.606128	0.285071	0.999868	PTGS1
ENSGALG00000033453	-0.219874	2.26358	0.285147	0.999868	ENSGALG00000033453
ENSGALG00000009858	0.1519	4.40911	0.28518	0.999868	SLC30A1
ENSGALG00000007992	-0.118147	5.96034	0.285195	0.999868	GGA3
ENSGALG00000002151	0.146253	3.5983	0.285363	0.999868	PEX12
ENSGALG00000007139	0.226562	3.83363	0.285393	0.999868	FAM107A
ENSGALG00000054948	0.197219	0.395019	0.28545	0.999868	Dtnb
ENSGALG00000038748	-0.181982	7.43212	0.285492	0.999868	RSRP1
ENSGALG00000043756	0.197554	4.26352	0.285591	0.999868	PEX11G
ENSGALG00000041331	-0.177883	3.97489	0.285787	0.999868	RRP12
ENSGALG00000001223	-0.116027	4.52874	0.285909	0.999868	PEX10
ENSGALG00000003416	-0.185085	3.47186	0.286034	0.999868	FAM160A2
ENSGALG00000043448	0.233895	3.56476	0.286107	0.999868	ABLIM2
ENSGALG00000042679	0.155678	4.84484	0.286202	0.999868	RETREG1
ENSGALG00000005558	0.141241	4.9295	0.286325	0.999868	TBL3
ENSGALG00000045403	-0.212355	2.26617	0.286377	0.999868	R3HCC1L
ENSGALG00000009018	0.0842542	6.28959	0.286529	0.999868	TMEM87A
ENSGALG00000007956	0.20972	3.9261	0.28655	0.999868	PLXDC2
ENSGALG00000044293	0.451149	1.43389	0.286599	0.999868	IGSF10
ENSGALG00000011216	0.137796	4.44948	0.286634	0.999868	BTD
ENSGALG00000006143	-0.169494	4.93116	0.286788	0.999868	PI4K2A
ENSGALG00000002827	0.0975922	5.59445	0.286962	0.999868	GPS1
ENSGALG00000013143	0.214791	2.07778	0.286995	0.999868	PDE3A
ENSGALG00000008671	0.277967	2.25772	0.287018	0.999868	ST8SIA6
ENSGALG00000004590	0.154458	7.18537	0.28747	0.999868	CLCN6
ENSGALG00000031929	0.24568	0.330496	0.287672	0.999868	KCNMB2
ENSGALG00000036223	-0.285771	2.98715	0.287948	0.999868	PRODH2
ENSGALG00000040787	-0.146428	3.461	0.288072	0.999868	FAM193B
ENSGALG00000054304	0.189184	4.05548	0.288115	0.999868	EPS8L2
ENSGALG00000005646	-0.113981	5.36175	0.288284	0.999868	TSC2
ENSGALG00000048115	0.153677	3.09028	0.288451	0.999868	OLFM2
ENSGALG00000041163	-0.171096	5.04845	0.288477	0.999868	ABHD17A
ENSGALG00000040737	0.182001	1.91712	0.288747	0.999868	MANBAL
ENSGALG00000032993	-0.174224	4.63859	0.288837	0.999868	FTSJ3
ENSGALG00000019894	0.126043	4.63143	0.288964	0.999868	TMEM14A
ENSGALG00000053675	-0.225422	3.30833	0.289021	0.999868	VPS13B
ENSGALG00000013548	-0.345884	2.99947	0.289287	0.999868	GZMA
ENSGALG00000009868	-0.146709	4.05149	0.289305	0.999868	ZNF330
ENSGALG00000052641	0.225453	0.465001	0.289328	0.999868	PLD6
ENSGALG00000046023	-0.192953	4.87934	0.289592	0.999868	NAXE
ENSGALG00000026590	-0.234742	1.90951	0.289747	0.999868	KLF13
ENSGALG00000005924	0.19652	5.74715	0.289974	0.999868	MGAT4B
ENSGALG00000053886	-0.360682	2.00632	0.29009	0.999868	ENSGALG00000053886
ENSGALG00000004532	0.336313	1.16876	0.290179	0.999868	ZNF507
ENSGALG00000011893	0.181857	4.35501	0.290229	0.999868	SLC38A6
ENSGALG00000053296	-0.201785	5.45373	0.290504	0.999868	C3H8ORF80
ENSGALG00000017320	-0.114226	3.79456	0.290716	0.999868	RAB6A
ENSGALG00000036390	0.281964	1.20309	0.29075	0.999868	PPP1R17
ENSGALG00000008739	0.144744	3.74004	0.290756	0.999868	MINDY3
ENSGALG00000013177	0.183005	6.1694	0.290837	0.999868	BCAT1
ENSGALG00000046235	0.131287	4.61615	0.291269	0.999868	LOC420294
ENSGALG00000001110	0.12566	3.48077	0.29135	0.999868	TYW1
ENSGALG00000014943	0.323316	0.662232	0.291407	0.999868	FAM169A
ENSGALG00000005971	0.231708	0.0884525	0.291493	0.999868	RIC3
ENSGALG00000002610	0.234606	1.74312	0.2915	0.999868	ENSGALG00000002610
ENSGALG00000004273	0.185198	3.71923	0.291801	0.999868	RALGPS2
ENSGALG00000005580	0.231805	4.92208	0.291829	0.999868	TLCD4
ENSGALG00000032502	0.146182	4.02775	0.291929	0.999868	HPS5
ENSGALG00000051765	-0.239797	2.6135	0.291994	0.999868	EPPK1
ENSGALG00000040770	-0.108363	5.64416	0.292001	0.999868	TNRC18
ENSGALG00000033385	0.108724	5.76568	0.292015	0.999868	COPS8
ENSGALG00000021225	0.224948	1.94718	0.292027	0.999868	CDCA9
ENSGALG00000007777	0.281463	1.16526	0.292045	0.999868	SLC39A10
ENSGALG00000001219	0.138319	3.65019	0.292075	0.999868	PIGU
ENSGALG00000026253	0.200752	4.61114	0.292179	0.999868	TMEM144
ENSGALG00000002925	-0.133656	8.17492	0.292242	0.999868	ETFA
ENSGALG00000008985	0.112316	6.11865	0.292245	0.999868	SRI
ENSGALG00000012802	0.366553	1.06072	0.292368	0.999868	F13A1
ENSGALG00000004908	0.125583	5.81655	0.292521	0.999868	PRPS1
ENSGALG00000004738	-0.11911	3.38571	0.292718	0.999868	GLE1
ENSGALG00000028471	-0.164041	5.78741	0.292843	0.999868	CNPY3
ENSGALG00000016965	0.236606	4.8351	0.292922	0.999868	DNAJC15
ENSGALG00000015006	-0.29606	0.237478	0.293123	0.999868	MAB21L3
ENSGALG00000036196	-0.143333	6.14014	0.293165	0.999868	MTCH2
ENSGALG00000050937	-0.201715	2.87624	0.293272	0.999868	UXT
ENSGALG00000000241	0.25422	4.73557	0.293361	0.999868	STARD4
ENSGALG00000023576	-0.272258	3.88573	0.293584	0.999868	PIM3
ENSGALG00000009988	-0.172664	7.09588	0.293596	0.999868	ELOVL1
ENSGALG00000029142	0.135537	5.4591	0.293646	0.999868	ORMDL3
ENSGALG00000035223	-0.146386	4.82043	0.293663	0.999868	NDUFA6
ENSGALG00000021378	0.168306	2.73257	0.29376	0.999868	UBAP1
ENSGALG00000000419	-0.147431	5.44983	0.293842	0.999868	LAMTOR5
ENSGALG00000015123	0.155851	3.70587	0.293922	0.999868	ZDHHC23
ENSGALG00000028872	-0.142825	9.62899	0.294262	0.999868	TPT1
ENSGALG00000033570	-0.185722	3.53441	0.294273	0.999868	CCDC15
ENSGALG00000006351	-0.259332	1.96463	0.294428	0.999868	FAS
ENSGALG00000002866	-0.122331	5.26126	0.294458	0.999868	KANSL1L
ENSGALG00000003924	-0.120938	3.54792	0.294474	0.999868	ACBD6
ENSGALG00000021473	-0.108801	5.03999	0.294483	0.999868	FAM192A
ENSGALG00000050714	-0.938667	1.00885	0.29472	0.999868	ENSGALG00000050714
ENSGALG00000034305	0.33291	5.11677	0.294743	0.999868	C10orf10
ENSGALG00000011689	-0.134807	4.86176	0.295019	0.999868	PDIA5
ENSGALG00000008946	0.230233	2.71276	0.295047	0.999868	NHLRC2
ENSGALG00000028685	0.245554	6.77033	0.295076	0.999868	SEMA5A
ENSGALG00000011419	0.40971	2.10078	0.295099	0.999868	DUSP4
ENSGALG00000011132	0.160612	3.41043	0.295153	0.999868	RBMS1
ENSGALG00000032529	0.139968	5.10126	0.295261	0.999868	WDR43
ENSGALG00000024481	0.18593	1.46968	0.29584	0.999868	CENPS
ENSGALG00000004261	0.386177	2.79999	0.295933	0.999868	AQP9
ENSGALG00000008208	-0.159974	7.29017	0.296074	0.999868	CASC4
ENSGALG00000008844	0.172854	5.95456	0.296134	0.999868	SLC31A1
ENSGALG00000002955	-0.223111	2.76699	0.296395	0.999868	ADAMTSL2
ENSGALG00000046938	-0.157649	4.07256	0.29652	0.999868	ENSGALG00000046938
ENSGALG00000029118	0.141875	3.44089	0.296608	0.999868	TRMT10B
ENSGALG00000009738	0.185599	1.63491	0.296685	0.999868	CTBP2
ENSGALG00000004474	-0.141777	3.5741	0.296794	0.999868	PLEKHF1
ENSGALG00000008022	-0.224388	5.36432	0.296845	0.999868	TAPBP
ENSGALG00000000943	0.120546	5.52085	0.297085	0.999868	WDTC1
ENSGALG00000000208	-0.201911	3.35749	0.297272	0.999868	MCC
ENSGALG00000012484	-0.22696	4.76374	0.297284	0.999868	RIF1
ENSGALG00000052460	0.178621	2.98854	0.297576	0.999868	CYB5R4
ENSGALG00000037496	0.209968	3.53147	0.297913	0.999868	USP46
ENSGALG00000023872	0.180985	5.59828	0.298065	0.999868	NIBAN2
ENSGALG00000032815	-0.122588	5.51364	0.298079	0.999868	ATP13A1
ENSGALG00000017358	-0.113647	6.11297	0.298153	0.999868	YWHAG
ENSGALG00000012394	0.18405	2.08225	0.298168	0.999868	NID2
ENSGALG00000000374	-0.159778	4.92436	0.298268	0.999868	RNPEP
ENSGALG00000001467	0.181319	5.1952	0.298424	0.999868	ANKFY1
ENSGALG00000026891	0.177237	3.83725	0.298565	0.999868	NINJ1
ENSGALG00000009792	0.187772	3.60103	0.298617	0.999868	MS4A6A
ENSGALG00000029444	-0.12811	3.36689	0.29881	0.999868	CLK2
ENSGALG00000001231	-0.137767	3.10276	0.299078	0.999868	SAMHD1
ENSGALG00000004465	0.137118	3.93891	0.299163	0.999868	PALD1
ENSGALG00000005046	-0.163404	6.35349	0.29918	0.999868	SHMT1
ENSGALG00000011518	0.14052	2.85413	0.299206	0.999868	POMGNT2
ENSGALG00000037709	-0.183526	4.08821	0.299617	0.999868	SDF2
ENSGALG00000001894	-0.320166	1.10319	0.299664	0.999868	ENSGALG00000001894
ENSGALG00000007902	0.235126	4.09385	0.29981	0.999868	ATP7A
ENSGALG00000016541	0.203688	1.45115	0.299891	0.999868	HMGA2
ENSGALG00000002528	-0.131502	4.3425	0.299993	0.999868	DNAJC18
ENSGALG00000009674	0.190316	4.71431	0.300013	0.999868	CLCN3
ENSGALG00000011130	0.0870878	5.89926	0.300071	0.999868	COPS4
ENSGALG00000041372	0.465706	2.20819	0.300514	0.999868	MOBP
ENSGALG00000014981	-0.147451	5.28511	0.300596	0.999868	COX17
ENSGALG00000004627	-0.326841	0.416281	0.300681	0.999868	ENSGALG00000004627
ENSGALG00000040167	-0.135817	5.9947	0.300744	0.999868	TPD52
ENSGALG00000029536	0.105054	5.92543	0.300834	0.999868	VPS11
ENSGALG00000013535	0.175551	5.8639	0.300846	0.999868	CYP4V2
ENSGALG00000012784	-0.134812	4.45001	0.300846	0.999868	TXNDC5
ENSGALG00000051598	-0.128754	6.76713	0.301192	0.999868	SERF1A
ENSGALG00000030843	-0.111612	5.40116	0.301371	0.999868	COPS5
ENSGALG00000033532	-0.157153	5.66266	0.30145	0.999868	RAD23A
ENSGALG00000035869	-0.166845	4.35151	0.301493	0.999868	ATAD3A
ENSGALG00000016934	0.418764	0.0924961	0.301669	0.999868	AL592490.1
ENSGALG00000008226	-0.217805	3.1503	0.301918	0.999868	NIF3L1
ENSGALG00000049372	0.144783	5.60243	0.30197	0.999868	DUSP22
ENSGALG00000045753	-0.170094	5.29222	0.301972	0.999868	MRPL12
ENSGALG00000034134	-0.195508	3.333	0.302045	0.999868	ZNF302
ENSGALG00000008621	0.21275	3.38762	0.302098	0.999868	NRP2
ENSGALG00000039169	0.17622	3.01699	0.302629	0.999868	MLH1
ENSGALG00000054505	-0.202969	2.14908	0.303021	0.999868	ENSGALG00000054505
ENSGALG00000005509	0.194344	6.67308	0.303163	0.999868	DPYD
ENSGALG00000002735	-0.161961	3.10509	0.303167	0.999868	TAF11
ENSGALG00000006317	0.127024	5.09126	0.303298	0.999868	ING5
ENSGALG00000013931	-0.157277	1.46589	0.303547	0.999868	CHIC2
ENSGALG00000004110	-0.142359	3.08327	0.303786	0.999868	TOMM34
ENSGALG00000047125	0.242349	1.4101	0.30415	0.999868	PITPNM1
ENSGALG00000015226	0.145356	4.01451	0.304159	0.999868	SPIDR
ENSGALG00000014126	0.360108	1.42185	0.304424	0.999868	ENDOUL
ENSGALG00000047516	0.210183	2.3578	0.304586	0.999868	CCDC107
ENSGALG00000007334	0.252748	8.38558	0.30467	0.999868	ABAT
ENSGALG00000012412	0.211415	1.60165	0.304683	0.999868	MTHFD1L
ENSGALG00000011544	0.414596	0.777398	0.304952	0.999868	BCL2L14
ENSGALG00000037040	-0.287056	2.95014	0.304975	0.999868	ENSGALG00000037040
ENSGALG00000012627	0.218898	1.21149	0.304991	0.999868	CDC14B
ENSGALG00000031996	-0.24997	2.61702	0.30503	0.999868	ADPRHL
ENSGALG00000030379	0.154534	3.64759	0.305073	0.999868	LMBR1
ENSGALG00000034675	-0.33594	0.0185219	0.305198	0.999868	XKR9
ENSGALG00000050787	-0.245031	1.07192	0.305471	0.999868	PORCN
ENSGALG00000017118	-0.128306	5.95425	0.305484	0.999868	MIPEP
ENSGALG00000054831	0.353286	0.263561	0.305575	0.999868	TMEM121
ENSGALG00000008289	-0.134407	4.66455	0.305643	0.999868	RBM19
ENSGALG00000008736	0.129633	6.4651	0.305655	0.999868	PNPLA7
ENSGALG00000041204	-0.312067	0.744982	0.305724	0.999868	IGF2BP1
ENSGALG00000006688	-0.169744	3.71264	0.306031	0.999868	TADA3
ENSGALG00000050948	-0.153304	5.15707	0.306049	0.999868	TMEM115
ENSGALG00000002002	-0.139471	4.06025	0.306071	0.999868	BCAS2
ENSGALG00000026328	-0.161272	4.82844	0.306253	0.999868	MIEN1
ENSGALG00000002682	0.131201	2.04138	0.306374	0.999868	BRD3
ENSGALG00000019147	-0.33134	1.11532	0.306406	0.999868	CSF2RA
ENSGALG00000005802	0.153694	4.49755	0.306478	0.999868	FLT4
ENSGALG00000052748	-0.142318	5.04899	0.306489	0.999868	U2AF2
ENSGALG00000001463	0.130537	3.22106	0.306511	0.999868	PDIK1L
ENSGALG00000042741	-0.124181	3.58722	0.306549	0.999868	GRK2
ENSGALG00000033185	-0.162919	4.58205	0.306558	0.999868	TAZ
ENSGALG00000030064	-0.170473	2.50343	0.306584	0.999868	FYTTD1L
ENSGALG00000008177	0.266795	2.82585	0.306711	0.999868	NOS1
ENSGALG00000032699	-0.194248	1.67461	0.306815	0.999868	CDK2
ENSGALG00000014085	0.139003	2.84339	0.307058	0.999868	TM7SF3
ENSGALG00000009530	0.284599	0.112511	0.307134	0.999868	PDZRN4
ENSGALG00000004492	0.166177	3.71054	0.307223	0.999868	PIGL
ENSGALG00000005820	-0.140057	6.0555	0.307241	0.999868	RNF130
ENSGALG00000001916	0.223533	2.76016	0.307319	0.999868	SLIT3
ENSGALG00000043036	0.22228	2.58961	0.307461	0.999868	VASH1
ENSGALG00000051612	0.18683	1.34982	0.307576	0.999868	ENSGALG00000051612
ENSGALG00000032342	0.186407	3.55816	0.307795	0.999868	MIGA2
ENSGALG00000043178	-0.123133	5.743	0.308445	0.999868	SBF1
ENSGALG00000011019	0.16658	3.49084	0.308535	0.999868	ROR1
ENSGALG00000012850	0.17064	5.17708	0.308808	0.999868	RAB19
ENSGALG00000007101	-0.120787	4.03873	0.30887	0.999868	ZPR1
ENSGALG00000017202	-0.163328	2.75851	0.309007	0.999868	FAM76B
ENSGALG00000006895	-0.141914	2.67217	0.309038	0.999868	CEP131
ENSGALG00000027472	0.148249	5.15591	0.30912	0.999868	TMEM38B
ENSGALG00000030096	0.281381	0.343348	0.309155	0.999868	PDPN
ENSGALG00000006655	-0.172089	5.29195	0.309166	0.999868	MAP3K13
ENSGALG00000043754	-0.274764	1.72825	0.309218	0.999868	GLUL
ENSGALG00000003149	-0.193633	2.79884	0.309327	0.999868	ITPR3
ENSGALG00000008707	0.111816	5.60663	0.309415	0.999868	KAT14
ENSGALG00000004963	-0.174591	5.09733	0.309417	0.999868	TIMM8A
ENSGALG00000027483	0.298812	0.102072	0.309516	0.999868	GLRX
ENSGALG00000014267	0.151932	4.80365	0.309543	0.999868	RBM47
ENSGALG00000052396	-0.280309	2.56184	0.309543	0.999868	ABTB2
ENSGALG00000029572	0.167673	4.45905	0.309759	0.999868	TOP1MT
ENSGALG00000006586	0.16414	1.87901	0.309774	0.999868	PLAGL2
ENSGALG00000036747	-0.156915	3.43937	0.309778	0.999868	TTC31
ENSGALG00000043118	-0.271142	1.90496	0.309847	0.999868	ATP10A
ENSGALG00000005744	-0.122732	4.33201	0.309944	0.999868	EMC8
ENSGALG00000042387	-0.215314	3.92331	0.309984	0.999868	CRELD1
ENSGALG00000041778	-0.177791	2.27883	0.310388	0.999868	LOC107054741
ENSGALG00000029381	-0.212346	4.16479	0.310458	0.999868	TAP2
ENSGALG00000038624	-0.230802	0.385304	0.310482	0.999868	GPR62
ENSGALG00000048063	-0.516844	0.103908	0.310801	0.999868	HFE
ENSGALG00000004040	0.121274	5.86392	0.310959	0.999868	MFAP3
ENSGALG00000043671	0.348185	2.00146	0.310982	0.999868	ENSGALG00000043671
ENSGALG00000010973	-0.147115	6.05525	0.311059	0.999868	TRA2A
ENSGALG00000019847	0.339509	5.35955	0.311218	0.999868	AvBD12
ENSGALG00000011562	0.188484	2.30341	0.311345	0.999868	PRKN
ENSGALG00000011498	0.127215	7.1204	0.31135	0.999868	TCAIM
ENSGALG00000008231	0.157622	4.67748	0.311534	0.999868	PACSIN3
ENSGALG00000008321	0.142026	2.39768	0.311567	0.999868	RNPEPL1
ENSGALG00000012594	0.375626	0.287021	0.311658	0.999868	NTRK2
ENSGALG00000041634	-0.336276	1.33424	0.311814	0.999868	ACTG2
ENSGALG00000005425	-0.15001	8.36317	0.311825	0.999868	OGT
ENSGALG00000003774	-0.179805	3.95925	0.311853	0.999868	ATP13A2
ENSGALG00000035352	-0.132117	3.50134	0.311931	0.999868	ZBTB17
ENSGALG00000009068	0.16035	2.41899	0.311938	0.999868	ITPKB
ENSGALG00000043085	-0.117139	4.90067	0.312094	0.999868	RNF14
ENSGALG00000029152	-0.154816	3.32183	0.312148	0.999868	IMP4
ENSGALG00000008145	0.132866	2.20417	0.312224	0.999868	TYW5
ENSGALG00000012282	0.130525	7.51913	0.312246	0.999868	L2HGDH
ENSGALG00000010924	0.152579	2.29852	0.312296	0.999868	NFIA
ENSGALG00000025882	-0.128838	3.48561	0.312402	0.999868	BUD13
ENSGALG00000004260	0.196207	2.56969	0.312411	0.999868	ENSGALG00000004260
ENSGALG00000002551	0.214716	2.46849	0.312599	0.999868	CFAP70
ENSGALG00000002356	0.150882	2.84864	0.3126	0.999868	CMTR2
ENSGALG00000051142	0.210002	0.356735	0.312752	0.999868	FAM180B
ENSGALG00000009428	0.17121	4.73493	0.312757	0.999868	SUSD6
ENSGALG00000006045	0.269008	0.788465	0.312758	0.999868	SH3GL3
ENSGALG00000047176	-0.44432	6.71277	0.312854	0.999868	SLC22A2
ENSGALG00000039863	0.254967	1.29507	0.312993	0.999868	DDX25
ENSGALG00000003936	-0.110128	5.45706	0.313141	0.999868	PPT1
ENSGALG00000001777	0.119739	7.22653	0.313164	0.999868	MFSD11
ENSGALG00000029012	0.252793	0.26771	0.313239	0.999868	EVA1A
ENSGALG00000049273	-0.178481	4.81689	0.313267	0.999868	MICOS13
ENSGALG00000004521	0.21408	7.74548	0.313358	0.999868	GPX3
ENSGALG00000001262	0.141101	7.39196	0.313396	0.999868	CLIC4
ENSGALG00000014872	-0.252813	0.328644	0.313458	0.999868	FGF10
ENSGALG00000026736	0.288677	3.69095	0.313549	0.999868	OGN
ENSGALG00000002354	-0.169811	3.79826	0.313605	0.999868	PUS1
ENSGALG00000015264	-0.259825	4.46683	0.313632	0.999868	PPIP5K2
ENSGALG00000013883	-0.139069	4.18047	0.313717	0.999868	SNRNP27
ENSGALG00000028937	-0.219333	3.56701	0.313805	0.999868	TIMM13
ENSGALG00000006399	-0.142341	2.82952	0.313944	0.999868	TLNRD1
ENSGALG00000002517	-0.315628	1.77059	0.314181	0.999868	TMEM35B
ENSGALG00000053404	-0.333946	0.0389332	0.314227	0.999868	ENSGALG00000053404
ENSGALG00000031763	0.116805	3.32	0.314271	0.999868	EDARADD
ENSGALG00000000990	-0.12501	7.30448	0.314285	0.999868	SRSF6
ENSGALG00000014178	0.393559	0.25269	0.314337	0.999868	SCUBE1
ENSGALG00000004991	0.104418	3.37367	0.314437	0.999868	MKRN2
ENSGALG00000000707	-0.0979929	5.76725	0.314438	0.999868	PSMD7
ENSGALG00000012583	0.135369	3.58724	0.314776	0.999868	IDNK
ENSGALG00000039315	-0.15363	5.38112	0.314909	0.999868	MARS
ENSGALG00000036790	-0.161104	7.93589	0.314968	0.999868	RPS27A
ENSGALG00000048109	-0.34434	1.27125	0.314971	0.999868	LOC107051636
ENSGALG00000010363	0.108854	5.74984	0.31529	0.999868	HERC3
ENSGALG00000026039	-0.274057	0.699898	0.315538	0.999868	THEM4
ENSGALG00000015977	0.252932	1.61163	0.315788	0.999868	SMOX
ENSGALG00000021552	-0.499239	2.52017	0.316049	0.999868	RASL10A
ENSGALG00000001607	0.154933	4.24647	0.316136	0.999868	CYBC1
ENSGALG00000016845	0.103781	5.03817	0.316351	0.999868	NAXD
ENSGALG00000011970	0.559095	2.4903	0.316483	0.999868	CHADL
ENSGALG00000011447	0.394323	0.297419	0.316521	0.999868	GADL1
ENSGALG00000008738	0.162077	3.4215	0.316651	0.999868	LOC424109
ENSGALG00000011409	-0.142383	3.95162	0.316797	0.999868	SNRPF
ENSGALG00000053706	-0.121377	6.19321	0.316875	0.999868	C14orf2
ENSGALG00000004498	0.244943	0.395149	0.316954	0.999868	SLC2A10
ENSGALG00000000795	0.18537	2.27441	0.31705	0.999868	MFSD12
ENSGALG00000004259	0.0952218	6.59045	0.317073	0.999868	BLMH
ENSGALG00000047536	-0.206206	3.65187	0.317101	0.999868	TMUB1
ENSGALG00000033051	0.20253	3.81021	0.317222	0.999868	CAMK1D
ENSGALG00000001758	0.167962	3.65552	0.317507	0.999868	QSOX2
ENSGALG00000006649	-0.160053	5.17704	0.317532	0.999868	TMEM41A
ENSGALG00000043672	0.229983	4.07832	0.317555	0.999868	STAB1
ENSGALG00000025945	-0.629938	0.0753761	0.317568	0.999868	AVD
ENSGALG00000008613	-0.150381	5.18847	0.317901	0.999868	NDUFA1
ENSGALG00000011237	0.122657	4.63486	0.318094	0.999868	DPH3
ENSGALG00000009253	-0.0976974	5.46272	0.318264	0.999868	SDE2
ENSGALG00000015289	-0.175107	1.4479	0.318355	0.999868	ARMC2
ENSGALG00000016582	0.302235	0.488928	0.318491	0.999868	PBK
ENSGALG00000025792	0.151878	2.59586	0.318571	0.999868	FRRS1L
ENSGALG00000049399	-0.186183	2.11363	0.318645	0.999868	DCAF15
ENSGALG00000014982	0.214719	4.37929	0.318684	0.999868	RBBP8
ENSGALG00000006424	0.193706	4.08929	0.318733	0.999868	JADE2
ENSGALG00000017040	0.450801	3.82405	0.318746	0.999868	C4A
ENSGALG00000000836	-0.193611	1.40267	0.318769	0.999868	RFX5
ENSGALG00000037018	-0.164725	4.94776	0.318889	0.999868	USP36
ENSGALG00000038834	0.208057	1.65287	0.318989	0.999868	MAGI2
ENSGALG00000016440	0.206243	5.37993	0.318996	0.999868	KLF11
ENSGALG00000003385	-0.141031	3.77249	0.31906	0.999868	LSM4
ENSGALG00000054637	-0.227223	0.321472	0.319087	0.999868	EFNA3
ENSGALG00000015937	-0.659537	1.4368	0.319169	0.999868	FABP1
ENSGALG00000026426	-0.220362	2.75812	0.319245	0.999868	ENSGALG00000026426
ENSGALG00000049081	-0.315661	2.97831	0.319445	0.999868	ENSGALG00000049081
ENSGALG00000014447	-0.141964	6.31091	0.319476	0.999868	AK3
ENSGALG00000052471	-0.213737	4.16309	0.319684	0.999868	MRPS21
ENSGALG00000001956	0.229594	1.05018	0.319768	0.999868	OLFML3
ENSGALG00000003521	-0.167564	6.66462	0.320112	0.999868	TPM1
ENSGALG00000044705	-0.15391	3.79919	0.320233	0.999868	TIMM50
ENSGALG00000030357	0.147376	3.08541	0.320831	0.999868	ABL2
ENSGALG00000001335	0.0939295	6.21059	0.321106	0.999868	TVP23B
ENSGALG00000006117	-0.100952	4.24453	0.321292	0.999868	UBFD1
ENSGALG00000029198	0.189496	2.63152	0.32132	0.999868	YDJC
ENSGALG00000004675	0.204908	5.30968	0.321362	0.999868	RGS9BP
ENSGALG00000051069	-0.353192	0.144255	0.321392	0.999868	ENSGALG00000051069
ENSGALG00000047617	0.0888303	4.34223	0.321413	0.999868	DDA1
ENSGALG00000036491	0.143964	5.82666	0.321587	0.999868	DRAM2
ENSGALG00000007762	-0.106952	4.48004	0.321707	0.999868	CREBBP
ENSGALG00000038069	-0.314819	1.23898	0.321855	0.999868	CCR8
ENSGALG00000007237	-0.115064	4.19472	0.322089	0.999868	ALYREF
ENSGALG00000009332	-0.20242	4.40402	0.322229	0.999868	RBM25
ENSGALG00000048084	0.356374	1.18304	0.322264	0.999868	ENSGALG00000048084
ENSGALG00000002419	0.197884	0.701242	0.322267	0.999868	KIAA1328
ENSGALG00000010229	0.170829	6.49959	0.322288	0.999868	ABCD4
ENSGALG00000043002	-0.183716	4.4942	0.322296	0.999868	TOMM6
ENSGALG00000036824	-0.394116	1.24173	0.322486	0.999868	CDH23
ENSGALG00000031637	0.183042	3.12903	0.322493	0.999868	ICOSLG
ENSGALG00000010161	-0.388365	1.4534	0.322796	0.999868	DMRT3
ENSGALG00000010818	0.16074	5.0064	0.322948	0.999868	PLPP3
ENSGALG00000038589	-0.271669	5.23034	0.32309	0.999868	ABHD14B
ENSGALG00000009071	0.112754	5.49009	0.323457	0.999868	HMGB3
ENSGALG00000001309	-0.112853	4.17128	0.323471	0.999868	SNF8
ENSGALG00000040258	-0.151529	4.67273	0.323849	0.999868	FARSA
ENSGALG00000011121	0.137415	3.89223	0.323911	0.999868	SLC35D1
ENSGALG00000016324	0.22188	6.71255	0.324026	0.999868	GSTA4L
ENSGALG00000049903	0.589349	3.02161	0.324104	0.999868	AKR1E2
ENSGALG00000010175	-0.145111	3.00575	0.324108	0.999868	HSP90AB1
ENSGALG00000009070	-0.138265	8.42728	0.324197	0.999868	HSPE1
ENSGALG00000033234	-0.27912	1.27288	0.324409	0.999868	JAK3
ENSGALG00000016697	0.107432	6.54063	0.324526	0.999868	MMUT
ENSGALG00000037402	0.285972	5.33516	0.324544	0.999868	CCN2
ENSGALG00000051488	-0.161428	3.1985	0.324657	0.999868	SFI1
ENSGALG00000016684	-0.374227	2.48802	0.324695	0.999868	RHAG
ENSGALG00000003687	0.1548	2.5034	0.324853	0.999868	OGFOD2
ENSGALG00000002678	-0.220147	1.19634	0.324908	0.999868	CSPG4
ENSGALG00000026605	0.198541	3.28435	0.325123	0.999868	BAG2
ENSGALG00000025858	0.147198	2.40451	0.325159	0.999868	LUZP1
ENSGALG00000042976	0.120183	5.75348	0.325225	0.999868	UBTF
ENSGALG00000014122	0.112628	6.64469	0.325305	0.999868	CYB5R3
ENSGALG00000011464	-0.125684	7.81012	0.325404	0.999868	EIF5
ENSGALG00000003878	-0.155478	3.3224	0.325568	0.999868	PIN4
ENSGALG00000033730	0.147692	2.22634	0.325577	0.999868	ACCSL
ENSGALG00000043806	-0.299454	3.24759	0.325681	0.999868	DNAH10
ENSGALG00000050763	-0.202639	4.47691	0.325716	0.999868	PBXIP1
ENSGALG00000035817	-0.162021	2.96232	0.32582	0.999868	CIAO1
ENSGALG00000040393	0.136323	3.96499	0.32586	0.999868	BORCS5
ENSGALG00000003935	0.146335	5.98397	0.326131	0.999868	PBLD
ENSGALG00000003213	0.21964	5.14851	0.326234	0.999868	LGALS2
ENSGALG00000047269	0.214233	5.09973	0.326246	0.999868	TMEM135
ENSGALG00000005662	0.230687	2.59286	0.326292	0.999868	AMPD3
ENSGALG00000035027	-0.326755	3.66844	0.326364	0.999868	ENSGALG00000035027
ENSGALG00000034831	-0.108368	4.26987	0.326412	0.999868	YTHDF2
ENSGALG00000004591	0.598444	3.0785	0.326439	0.999868	SERPINC1
ENSGALG00000001315	0.105028	2.74485	0.326457	0.999868	UBE2Z
ENSGALG00000017235	0.268128	2.69474	0.326492	0.999868	NOX4
ENSGALG00000021656	-0.216297	2.03527	0.326742	0.999868	PTPN22
ENSGALG00000004874	-0.104647	4.4251	0.326756	0.999868	PPIH
ENSGALG00000034007	0.202726	5.07934	0.326844	0.999868	ITGA6
ENSGALG00000011226	0.1588	4.43471	0.326992	0.999868	ANKRD28
ENSGALG00000040696	0.0886558	4.72482	0.327016	0.999868	PRCC
ENSGALG00000027591	0.127195	4.87301	0.327046	0.999868	TSC22D2
ENSGALG00000018815	0.234956	0.650588	0.327166	0.999868	PCGF2
ENSGALG00000027762	-0.134885	4.48593	0.327373	0.999868	PGAP2
ENSGALG00000004336	-0.300682	1.22887	0.327541	0.999868	INPPL1
ENSGALG00000040840	0.135403	7.25029	0.327881	0.999868	MPST
ENSGALG00000007771	0.138846	5.64801	0.328094	0.999868	FAM210B
ENSGALG00000051367	-0.320538	1.56532	0.328122	0.999868	ENSGALG00000051367
ENSGALG00000026491	0.202766	1.09007	0.328315	0.999868	TMEM17
ENSGALG00000036909	-0.146141	2.39333	0.328391	0.999868	BEND5
ENSGALG00000048401	0.162571	1.71242	0.328396	0.999868	GTF2I
ENSGALG00000006672	0.223591	3.66038	0.328459	0.999868	LARP4B
ENSGALG00000006034	0.181207	2.12564	0.328487	0.999868	PITPNM3
ENSGALG00000054154	-0.213466	1.03895	0.328625	0.999868	HDAC5
ENSGALG00000010554	0.186869	5.46223	0.328669	0.999868	Rmdn2
ENSGALG00000040308	-0.155493	2.62793	0.328696	0.999868	BAHCC1
ENSGALG00000001994	0.400044	3.37468	0.328715	0.999868	PRR35
ENSGALG00000009369	-0.117028	7.37867	0.328747	0.999868	PRDX3
ENSGALG00000010098	-0.220307	2.28602	0.32882	0.999868	SLC6A9
ENSGALG00000008457	0.120227	4.76451	0.328836	0.999868	RIN2
ENSGALG00000031650	0.248932	1.83476	0.328912	0.999868	BBS9
ENSGALG00000007240	0.212959	4.99469	0.328917	0.999868	TRAIL-LIKE
ENSGALG00000000755	0.170349	3.81193	0.329118	0.999868	ACER3
ENSGALG00000012113	0.112919	4.63649	0.329276	0.999868	C2orf76
ENSGALG00000037076	0.135517	4.47907	0.329631	0.999868	GART
ENSGALG00000001944	0.143731	3.56182	0.329733	0.999868	TBC1D2
ENSGALG00000042452	0.214696	7.03283	0.329797	0.999868	DPP4
ENSGALG00000035476	-0.177857	1.58006	0.329822	0.999868	MRNIP
ENSGALG00000014840	0.639445	1.01349	0.329869	0.999868	C6
ENSGALG00000004280	0.289169	0.443847	0.329935	0.999868	ENSGALG00000004280
ENSGALG00000051275	-0.158999	2.42225	0.330224	0.999868	DNTTIP1
ENSGALG00000045856	0.167995	1.29232	0.33024	0.999868	BBOF1
ENSGALG00000043775	0.181456	5.65634	0.330301	0.999868	RAPGEF3
ENSGALG00000037483	0.0970166	5.4655	0.330374	0.999868	ANP32B
ENSGALG00000030086	-0.172688	5.64014	0.330704	0.999868	ATP5MC2
ENSGALG00000011192	-0.110958	4.60712	0.330741	0.999868	PHF10
ENSGALG00000008714	0.139693	4.62208	0.330744	0.999868	ABI2
ENSGALG00000009612	-0.232421	1.00572	0.330813	0.999868	TGFB2
ENSGALG00000009823	0.210415	0.959358	0.331016	0.999868	PTPRE
ENSGALG00000009234	-0.155086	3.99685	0.331111	0.999868	AMDHD2
ENSGALG00000036787	-0.147178	6.13563	0.331117	0.999868	HSD17B12
ENSGALG00000029197	0.309568	0.325995	0.331257	0.999868	KIRREL3
ENSGALG00000015152	0.18725	3.9683	0.331315	0.999868	BOC
ENSGALG00000036725	-0.299003	0.207984	0.331397	0.999868	ASCL3
ENSGALG00000035819	-0.192403	5.95846	0.331545	0.999868	TMEM51
ENSGALG00000045611	-0.220417	1.02419	0.331567	0.999868	GLMP
ENSGALG00000034919	0.193411	1.50169	0.331922	0.999868	CDK2AP1
ENSGALG00000016501	-0.089402	5.02268	0.3324	0.999868	SF3B6
ENSGALG00000054443	-0.210779	3.97602	0.332632	0.999868	LOC101751423
ENSGALG00000039145	-0.191346	4.80065	0.332769	0.999868	CA8
ENSGALG00000035726	-0.29987	0.192811	0.33277	0.999868	FLT3
ENSGALG00000012589	-0.123793	4.39926	0.332984	0.999868	C9orf64
ENSGALG00000011976	0.120566	4.56753	0.333046	0.999868	L3MBTL2
ENSGALG00000013594	0.170869	3.22268	0.333223	0.999868	PARD6G
ENSGALG00000004893	0.200347	2.06356	0.333539	0.999868	TMEM119
ENSGALG00000003550	0.216541	1.93934	0.33362	0.999868	ARHGAP40
ENSGALG00000036395	-0.251552	3.19082	0.333625	0.999868	TRAV4
ENSGALG00000001998	-0.249652	5.18025	0.333632	0.999868	R3HDM4
ENSGALG00000031615	0.28998	3.10127	0.333652	0.999868	FAIM2
ENSGALG00000052226	0.227311	1.24094	0.333657	0.999868	ENSGALG00000052226
ENSGALG00000015403	0.229288	1.13999	0.333714	0.999868	EPHA3
ENSGALG00000011473	0.246674	0.466136	0.333945	0.999868	RPS6KA2
ENSGALG00000004871	-0.1269	8.52784	0.334011	0.999868	RPS24
ENSGALG00000000560	-0.320075	1.65577	0.334124	0.999868	PI16
ENSGALG00000015271	-0.232338	3.28138	0.334174	0.999868	FILIP1L
ENSGALG00000042210	0.127864	4.78044	0.334207	0.999868	RABEPK
ENSGALG00000013607	-0.242729	1.92252	0.334227	0.999868	FBXO5
ENSGALG00000054062	-0.33207	1.38511	0.334267	0.999868	ENSGALG00000054062
ENSGALG00000050205	0.152326	1.56505	0.334333	0.999868	MANBAL
ENSGALG00000044326	0.280074	3.0093	0.334335	0.999868	LGALS3BP
ENSGALG00000014643	0.118576	4.08602	0.334515	0.999868	GON4L
ENSGALG00000033966	0.169499	4.4948	0.334699	0.999868	TENM4
ENSGALG00000028227	0.100442	7.38836	0.334702	0.999868	SLC25A20
ENSGALG00000031487	-0.227598	2.88302	0.334881	0.999868	FSTL4
ENSGALG00000055127	0.133186	1.71402	0.334892	0.999868	LOC101747670
ENSGALG00000007124	-0.185255	1.8947	0.334953	0.999868	POP5
ENSGALG00000008160	0.152299	4.78333	0.334962	0.999868	CNNM2
ENSGALG00000052844	-0.213163	0.926134	0.335118	0.999868	RFX1
ENSGALG00000025977	0.141092	4.80656	0.335528	0.999868	GADD45A
ENSGALG00000002854	-0.22746	1.30131	0.335538	0.999868	PDZD2
ENSGALG00000050586	-0.18484	4.41085	0.335568	0.999868	ILVBL
ENSGALG00000033877	-0.154162	2.543	0.335676	0.999868	KANSL2
ENSGALG00000014371	0.121664	5.97436	0.335802	0.999868	LGALS8
ENSGALG00000021658	-0.217262	4.78782	0.336066	0.999868	PAFAH2
ENSGALG00000037867	-0.133209	3.39773	0.336119	0.999868	MRPL53
ENSGALG00000004569	0.201044	1.79654	0.336129	0.999868	UNC5B
ENSGALG00000009881	-0.190313	0.94631	0.336144	0.999868	HHAT
ENSGALG00000003648	0.15486	1.87428	0.336412	0.999868	SVIP
ENSGALG00000001320	-0.784109	7.2641	0.33642	0.999868	CYP1A1
ENSGALG00000007381	-0.186511	7.63267	0.336436	0.999868	SERPING1
ENSGALG00000010774	0.0969167	4.6102	0.336516	0.999868	SSBP3
ENSGALG00000013639	-0.0958824	4.7116	0.33682	0.999868	SYF2
ENSGALG00000053063	-0.112033	4.53945	0.337302	0.999868	MRPL40
ENSGALG00000007689	-0.147493	1.72987	0.337426	0.999868	CCDC84
ENSGALG00000001986	-0.118413	7.11892	0.337439	0.999868	VCP
ENSGALG00000007389	-0.119652	2.25257	0.337465	0.999868	ANKRD40
ENSGALG00000017090	-0.109228	5.54601	0.337493	0.999868	POMP
ENSGALG00000033446	-0.168231	5.127	0.337563	0.999868	COX5B
ENSGALG00000016410	-0.132972	5.89045	0.337733	0.999868	EIF1AX
ENSGALG00000005000	-0.188182	5.23286	0.337817	0.999868	COMTD1
ENSGALG00000007792	0.149267	4.27981	0.337917	0.999868	PFDN4
ENSGALG00000013846	0.249895	2.54808	0.337978	0.999868	ARFGEF3
ENSGALG00000008018	0.233073	0.684487	0.338101	0.999868	SNAI1
ENSGALG00000040703	-0.162522	4.41643	0.338395	0.999868	FLOT1
ENSGALG00000009341	0.164479	3.06684	0.338454	0.999868	CRAMP1
ENSGALG00000002234	-0.221632	1.25533	0.338479	0.999868	UNC13D
[truncated: 9,896 more rows]

## Sheet: Pancreas DEGs
Supplementary Table S1. Differentially expressed genes comparing laying hens supplemented with Biostrong 510 (BS) versus controls.
Ensembl ID	log2 Fold Change	Average log2 count per million (CPM)	P-value	Adjusted P-value	Gene symbol
ENSGALG00000017819	3.31396	1.32489	1.22717e-08	6.4526e-05	SNORA71D
ENSGALG00000021931	4.41364	3.52017	1.36723e-08	6.4526e-05	RF00045
ENSGALG00000050872	3.59865	4.30681	1.70313e-08	6.4526e-05	ENSGALG00000050872
ENSGALG00000053859	3.46852	4.10591	1.20185e-07	0.000341505	ENSGALG00000053859
ENSGALG00000017926	3.048	6.07695	3.72841e-07	0.000847543	7SK
ENSGALG00000039376	-2.00246	5.8464	5.16034e-07	0.00097754	DPT
ENSGALG00000051839	4.46148	3.68443	1.98614e-06	0.00322492	RF00012
ENSGALG00000043254	-3.75411	2.6514	6.88975e-06	0.00964509	EPX
ENSGALG00000043598	1.09844	8.60301	7.63732e-06	0.00964509	ENSGALG00000043598
ENSGALG00000017907	4.14761	1.69239	8.57287e-06	0.00974392	RNU4-2
ENSGALG00000017828	2.31316	1.25268	1.55094e-05	0.0160254	AC112497.1
ENSGALG00000030683	2.55673	0.352195	2.05993e-05	0.019511	SNORD22
ENSGALG00000024272	-2.92091	4.55916	2.37995e-05	0.0208081	S100A12
ENSGALG00000049422	-2.25685	4.8906	4.1896e-05	0.0340136	ATF3
ENSGALG00000022815	-3.98103	5.47112	4.69771e-05	0.0355961	AvBD1
ENSGALG00000006755	-1.42292	2.86881	6.80553e-05	0.0483448	USP2
ENSGALG00000047152	-1.57355	6.24063	7.25518e-05	0.0485073	HBE1
ENSGALG00000039489	2.99471	4.46383	8.28972e-05	0.052345	RNA5-8SN3
ENSGALG00000027069	-1.03993	8.4051	0.000108943	0.0651707	TSC22D3
ENSGALG00000017790	3.7707	6.53478	0.000116458	0.0661833	RF00001
ENSGALG00000043234	-1.50537	6.61346	0.000166129	0.0874626	HBA2
ENSGALG00000019718	-1.55508	1.70336	0.000169292	0.0874626	KRT15
ENSGALG00000006323	-3.53931	6.12631	0.000179898	0.0889011	LECT2
ENSGALG00000027864	-0.7979	4.89634	0.000195677	0.0926694	NFKBIA
ENSGALG00000028037	1.75406	3.82397	0.000277914	0.122143	FOS
ENSGALG00000016442	-1.59286	0.675232	0.00029362	0.122143	RRM2
ENSGALG00000031597	-1.76995	4.88689	0.000294804	0.122143	HBQ1
ENSGALG00000009700	-1.60334	3.03004	0.000300898	0.122143	PDK4
ENSGALG00000001343	-2.0887	0.395412	0.000356872	0.139869	LAMB3
ENSGALG00000027165	-1.2704	4.09841	0.000400217	0.151629	RNASE1
ENSGALG00000003212	-2.88425	0.689469	0.000440715	0.159476	TSPO2
ENSGALG00000001561	-0.701171	3.42952	0.000448992	0.159476	MXRA8
ENSGALG00000008178	-1.84904	1.91387	0.000528298	0.181959	CYP2AB2
ENSGALG00000009042	1.52618	1.14238	0.000574607	0.192088	ISM1
ENSGALG00000027973	-3.89415	1.44422	0.000628662	0.204153	CAMP
ENSGALG00000003709	0.747398	4.47825	0.00073038	0.230597	PLAT
ENSGALG00000043606	-1.09486	1.54412	0.000793865	0.243867	GBP6
ENSGALG00000016669	-3.54298	4.8261	0.000861297	0.257618	AvBD2
ENSGALG00000034150	-3.69529	2.26874	0.000968935	0.270169	CAMP
ENSGALG00000019553	-2.12982	1.62244	0.000972353	0.270169	SERPINB10B
ENSGALG00000009610	-0.667277	5.16267	0.000988032	0.270169	PSTK
ENSGALG00000003015	-0.736823	5.32575	0.000998337	0.270169	SERPINF1
ENSGALG00000032922	-0.844219	6.83752	0.00107948	0.282065	GSTM4
ENSGALG00000019843	-3.04015	0.929647	0.00111443	0.282065	AvBD4
ENSGALG00000050425	-0.43418	5.15596	0.00111675	0.282065	ENSGALG00000050425
ENSGALG00000047285	-3.11788	4.32424	0.00126371	0.312247	BD7
ENSGALG00000019696	-3.60942	3.43623	0.00135424	0.327496	CAMP
ENSGALG00000029820	1.29067	5.57219	0.00140951	0.33376	NMRAL1
ENSGALG00000038540	-1.05209	2.86733	0.00144038	0.33411	ZBTB16
ENSGALG00000049193	-1.47952	0.272246	0.00150906	0.342292	IQGAP3
ENSGALG00000016668	-3.65694	2.78164	0.00153589	0.342292	AvBD6
ENSGALG00000007669	1.39744	5.96644	0.00195893	0.427588	EGR1
ENSGALG00000008779	0.362997	6.45844	0.00199386	0.427588	ACTR2
ENSGALG00000034876	0.638081	4.2001	0.00220046	0.463156	PDP1
ENSGALG00000016651	-1.09609	7.24529	0.00232162	0.479773	Tdh
ENSGALG00000051325	-1.73396	0.0360311	0.00239259	0.48561	Hist1h3f
ENSGALG00000042365	1.3676	0.706443	0.00246326	0.491182	CARD10
ENSGALG00000021972	-0.741342	4.87646	0.00268732	0.526621	PLIN3
ENSGALG00000039322	-0.798121	2.22916	0.00275676	0.528851	DDR2
ENSGALG00000010122	0.8277	2.09313	0.00282259	0.528851	SH2D4A
ENSGALG00000002661	-0.361752	4.20669	0.00283828	0.528851	YWHAE
ENSGALG00000002855	-0.642259	4.67262	0.00299269	0.548628	SARDH
ENSGALG00000020316	-1.29755	0.482935	0.00312121	0.563105	IL13RA2
ENSGALG00000041502	2.02121	2.35594	0.00317365	0.56362	ANGPT1L
ENSGALG00000039978	-1.34782	1.17876	0.00330283	0.577539	SLC4A1
ENSGALG00000015937	2.17847	1.27445	0.00337698	0.581556	FABP1
ENSGALG00000003812	0.333531	5.52405	0.00351796	0.591721	UBE2F
ENSGALG00000011469	-0.776102	3.14297	0.00354012	0.591721	IGFBP2
ENSGALG00000007144	-0.467048	4.03475	0.00366539	0.595261	SIK3
ENSGALG00000019755	-1.58449	0.225524	0.00366604	0.595261	CD300C
ENSGALG00000031518	-1.27421	6.18834	0.00383867	0.614512	DDIT3
ENSGALG00000000884	-0.807314	1.75007	0.00391574	0.618143	CXXC5
ENSGALG00000002631	0.610678	3.76928	0.00404084	0.629153	LRRC75A
ENSGALG00000007582	-0.603613	3.00562	0.00416437	0.639625	DPYSL3
ENSGALG00000051104	-0.726251	3.76752	0.00433819	0.657439	LOC101749540
ENSGALG00000004200	-0.429626	3.89595	0.00448252	0.660497	DPP9
ENSGALG00000033322	-0.557811	2.98243	0.00454399	0.660497	MTHFSD
ENSGALG00000035803	-1.78531	1.83847	0.00456408	0.660497	THRSP
ENSGALG00000043641	-1.01129	6.43832	0.00459082	0.660497	JUND
ENSGALG00000002452	-1.04126	2.08963	0.00465005	0.660656	AQP3
ENSGALG00000006033	0.347872	8.11215	0.00498198	0.699077	GORASP1
ENSGALG00000038320	0.603907	3.61901	0.00504533	0.699332	COLGALT2
ENSGALG00000029485	-0.836056	2.4905	0.00524829	0.71643	SIRPB2
ENSGALG00000010331	0.977518	3.01931	0.00529475	0.71643	MME
ENSGALG00000019555	1.2044	4.07528	0.00543665	0.726975	SERPINB1
ENSGALG00000016676	-0.911599	1.42815	0.00555981	0.7348	MCM3
ENSGALG00000035016	0.626709	5.79889	0.00574752	0.750878	ID2
ENSGALG00000032841	-0.82375	1.81472	0.00592974	0.76588	ENSGALG00000032841
ENSGALG00000011078	-1.01766	0.556712	0.00605908	0.773792	PTPN13
ENSGALG00000008815	-0.954076	2.40244	0.00640339	0.799838	LRRN4
ENSGALG00000010119	0.750379	2.22274	0.00646099	0.799838	CDKL2
ENSGALG00000044661	-1.16438	2.72391	0.00647414	0.799838	KLK6
ENSGALG00000033635	1.17675	3.25441	0.00659243	0.805695	PTGS2
ENSGALG00000032740	-0.871916	0.914408	0.00678159	0.819995	HOXB7
ENSGALG00000012801	-0.834701	3.69959	0.00707726	0.846738	LY86
ENSGALG00000006751	-0.674892	3.459	0.00716283	0.848049	THY1
ENSGALG00000043034	-0.629215	2.66209	0.00783863	0.903505	KIFC3
ENSGALG00000030070	0.300131	6.0529	0.00784701	0.903505	QDPR
ENSGALG00000005456	0.505031	2.72384	0.0078697	0.903505	SDR42E1
ENSGALG00000025751	-1.02957	0.869468	0.00811779	0.922668	NMRK2
ENSGALG00000031197	-1.78782	0.2059	0.00824313	0.927638	ENSGALG00000031197
ENSGALG00000040031	0.478634	3.51111	0.008474	0.944269	SLC35G2
ENSGALG00000009512	-0.561999	5.01658	0.00860376	0.94942	TFPI2
ENSGALG00000025662	1.20274	0.21678	0.00907496	0.9832	AC004522.1
ENSGALG00000011651	0.325199	6.83158	0.00908288	0.9832	ARL1
ENSGALG00000015247	-0.903453	0.605425	0.00925247	0.992109	GPR161
ENSGALG00000043754	-0.74634	3.48736	0.00967737	0.993578	GLUL
ENSGALG00000005217	-1.26612	0.294561	0.00986966	0.993578	MOGAT1
ENSGALG00000038032	-0.615215	4.02056	0.00989955	0.993578	DUT
ENSGALG00000047321	-0.534521	5.16493	0.00998053	0.993578	ENSGALG00000047321
ENSGALG00000000227	-0.455898	4.08557	0.0100943	0.993578	DPYSL2
ENSGALG00000038710	0.599621	3.83644	0.0101764	0.993578	MANSC1
ENSGALG00000002921	0.325692	5.26199	0.0102225	0.993578	LANCL1
ENSGALG00000044383	-0.487283	7.70591	0.0102256	0.993578	MCL1
ENSGALG00000004364	-0.461157	3.97013	0.0102797	0.993578	ABR
ENSGALG00000002067	0.374188	4.52942	0.0103926	0.993578	ALG1
ENSGALG00000014371	0.372966	4.73597	0.0103955	0.993578	LGALS8
ENSGALG00000002488	0.249207	6.5918	0.0104309	0.993578	PAIP2
ENSGALG00000006642	-1.0549	0.377519	0.010561	0.993578	ADORA2A
ENSGALG00000013400	0.293798	4.84754	0.010624	0.993578	PDCD6
ENSGALG00000049379	-0.903309	1.62044	0.0107156	0.993578	IRS2
ENSGALG00000043607	-0.487278	5.18542	0.0107465	0.993578	CENPX
ENSGALG00000051365	0.816925	1.24236	0.0108712	0.993578	ENSGALG00000051365
ENSGALG00000023396	1.19254	0.00425592	0.0109612	0.993578	ASPHD2
ENSGALG00000037029	1.25471	0.591593	0.0110034	0.993578	PDE4C
ENSGALG00000042871	1.21742	1.78753	0.0110265	0.993578	SLIT1
ENSGALG00000003085	-0.835408	1.29597	0.0111986	0.993578	CDK1
ENSGALG00000016737	0.280566	5.73073	0.0112056	0.993578	NIPA2
ENSGALG00000002335	-1.13782	4.95038	0.0113276	0.993578	DOCK3
ENSGALG00000033950	0.246369	7.90529	0.0113642	0.993578	DERL1
ENSGALG00000036288	0.354923	6.67668	0.011767	0.999866	OAZ2
ENSGALG00000035490	-0.407959	3.47684	0.0117905	0.999866	MAPK1IP1L
ENSGALG00000026401	0.30042	4.90867	0.0118267	0.999866	FAM104B
ENSGALG00000003217	0.804666	2.09674	0.0119012	0.999866	LITAF
ENSGALG00000010285	0.338929	5.50507	0.0120649	0.999866	MRPL14
ENSGALG00000035140	0.645909	2.77305	0.0121826	0.999866	TMEM106B
ENSGALG00000003261	-0.454541	6.14125	0.0123644	0.999866	CAVIN1
ENSGALG00000015551	1.00695	1.07525	0.0123884	0.999866	GRIN3A
ENSGALG00000033919	-0.57263	3.42306	0.0127128	0.999866	SHANK3
ENSGALG00000005609	-0.64593	1.82253	0.0130363	0.999866	OGFR
ENSGALG00000002769	0.555449	3.08373	0.013216	0.999866	DNAJC12
ENSGALG00000008624	-0.446407	3.34474	0.0133785	0.999866	RPAP1
ENSGALG00000001437	0.949721	0.819327	0.0134192	0.999866	NTM
ENSGALG00000054072	0.830566	0.928823	0.0134863	0.999866	ENSGALG00000054072
ENSGALG00000028083	-1.0557	0.0792961	0.0135622	0.999866	THSD1
ENSGALG00000011250	-1.03049	2.71697	0.0137713	0.999866	ASIC4
ENSGALG00000006602	-0.9376	3.8247	0.0138038	0.999866	SYT8
ENSGALG00000007485	-0.564281	4.14775	0.0138883	0.999866	TFRC
ENSGALG00000028147	-0.665582	5.20118	0.0139423	0.999866	CTSK
ENSGALG00000020510	0.838385	0.861194	0.0139618	0.999866	ENSGALG00000020510
ENSGALG00000048325	-1.29257	1.63048	0.01476	0.999866	GBP6
ENSGALG00000054343	1.23133	2.06801	0.014789	0.999866	ENSGALG00000054343
ENSGALG00000027355	-0.745431	1.49855	0.0151431	0.999866	TPBG
ENSGALG00000046749	1.15284	1.51214	0.0153747	0.999866	ENSGALG00000046749
ENSGALG00000004991	0.359398	3.52159	0.0154368	0.999866	MKRN2
ENSGALG00000003904	1.13788	3.67234	0.0157194	0.999866	MLPH
ENSGALG00000052226	0.641078	2.85808	0.0160296	0.999866	ENSGALG00000052226
ENSGALG00000039772	1.12633	1.01041	0.0161778	0.999866	RGS7
ENSGALG00000005688	-1.10608	0.164511	0.0161985	0.999866	DNASE1L3
ENSGALG00000007367	1.38046	0.352315	0.0162173	0.999866	WFIKKN2
ENSGALG00000043064	-1.1346	4.71219	0.0162298	0.999866	EXFABP
ENSGALG00000004734	0.783456	1.38406	0.0162432	0.999866	EVA1CL
ENSGALG00000009048	-0.652659	2.32932	0.0166369	0.999866	ABLIM1
ENSGALG00000029892	-0.353233	3.94766	0.0166648	0.999866	LMO2
ENSGALG00000003562	0.726472	2.23854	0.016761	0.999866	NPTX2
ENSGALG00000034289	-0.577957	3.92291	0.0172758	0.999866	SLC41A3
ENSGALG00000035419	-0.658935	2.13382	0.017313	0.999866	CDON
ENSGALG00000015916	0.311051	5.49495	0.0178581	0.999866	SLC17A5
ENSGALG00000007114	-0.703353	9.31406	0.0178635	0.999866	APOA1
ENSGALG00000007651	-0.414266	5.85954	0.0179068	0.999866	STAT1
ENSGALG00000052151	-1.51409	1.32054	0.0180416	0.999866	GDF15
ENSGALG00000005203	0.574369	2.04171	0.0181251	0.999866	OLFM3
ENSGALG00000036949	-0.458917	3.10998	0.0182592	0.999866	ASAP3
ENSGALG00000032170	1.64043	0.307426	0.0183815	0.999866	LCN15
ENSGALG00000001203	0.923383	1.35932	0.0184246	0.999866	TMEM45B
ENSGALG00000000999	-0.604623	2.06728	0.0186853	0.999866	ZNF319
ENSGALG00000005584	0.494275	3.4843	0.0187146	0.999866	GALNT18
ENSGALG00000003420	-0.594717	3.44301	0.0188568	0.999866	ZBTB8A
ENSGALG00000012696	0.414428	3.50655	0.0191528	0.999866	RANBP9
ENSGALG00000017163	-0.294764	7.23618	0.0191632	0.999866	ACAT1
ENSGALG00000009740	0.665586	3.37111	0.0191981	0.999866	RASGRP1
ENSGALG00000013733	0.316636	5.82995	0.0194262	0.999866	GTF2H5
ENSGALG00000049533	-0.489505	3.25547	0.0199858	0.999866	LOC101748756
ENSGALG00000040771	-0.794819	2.51552	0.0201452	0.999866	FCN2
ENSGALG00000008155	0.8742	0.406432	0.0202824	0.999866	KCTD18
ENSGALG00000040181	-0.386071	3.40529	0.0203934	0.999866	EDC3
ENSGALG00000011805	0.976709	2.66947	0.0204282	0.999866	Ugt2b1
ENSGALG00000001445	0.87279	1.7142	0.0204751	0.999866	FABP6
ENSGALG00000033966	-0.833317	0.614073	0.0207505	0.999866	TENM4
ENSGALG00000038896	-0.55335	3.04828	0.0209243	0.999866	ZBTB8AL
ENSGALG00000009796	-0.366252	3.33473	0.0212383	0.999866	RPS6KC1
ENSGALG00000007570	0.895073	0.702207	0.0214424	0.999866	KLF17
ENSGALG00000001117	0.273331	6.59711	0.0216049	0.999866	PFKFB2
ENSGALG00000042838	-0.360288	5.92928	0.0217607	0.999866	TRAF2
ENSGALG00000044554	0.335061	5.93101	0.0218562	0.999866	RIDA
ENSGALG00000015071	0.553478	3.34766	0.0219112	0.999866	FOCAD
ENSGALG00000034590	-0.851941	0.618165	0.022096	0.999866	CELF2
ENSGALG00000047713	1.33869	0.709789	0.0221753	0.999866	QPRT
ENSGALG00000041226	0.274214	5.36951	0.0222375	0.999866	RRAGB
ENSGALG00000028675	-0.421275	2.75824	0.0223721	0.999866	ZCCHC7
ENSGALG00000015333	0.937186	0.416025	0.0224144	0.999866	PCGF3
ENSGALG00000013931	0.572667	1.73205	0.0224582	0.999866	CHIC2
ENSGALG00000009029	0.375501	6.45061	0.0225796	0.999866	TSPAN12
ENSGALG00000008123	0.363239	4.06824	0.0225991	0.999866	RINT1
ENSGALG00000003221	0.250235	5.2017	0.0226342	0.999866	WDR61
ENSGALG00000004250	-0.770579	2.19107	0.0229227	0.999866	B4GALNT4
ENSGALG00000007944	-0.88222	0.725052	0.0230294	0.999866	HECW2
ENSGALG00000005902	0.203648	7.91301	0.0233058	0.999866	RAB7A
ENSGALG00000036730	-0.387763	3.36178	0.0236293	0.999866	MRPS35
ENSGALG00000002623	-0.641744	2.44705	0.0237102	0.999866	PCOLCE2
ENSGALG00000047665	-0.720363	1.01997	0.0239042	0.999866	LOC112533549
ENSGALG00000052658	0.633139	2.15644	0.0244327	0.999866	ENSGALG00000052658
ENSGALG00000004804	-2.18959	0.586283	0.0247522	0.999866	TGM3
ENSGALG00000009092	-0.58483	2.64792	0.0248201	0.999866	STON1-GTF2A1L
ENSGALG00000008880	0.345531	3.57147	0.0250437	0.999866	VTI1A
ENSGALG00000037241	-0.85272	0.533894	0.0250758	0.999866	KCNAB2
ENSGALG00000004670	-0.336671	4.45195	0.0250786	0.999866	ATRIP
ENSGALG00000044799	-0.603084	2.20322	0.0253795	0.999866	VSIG4
ENSGALG00000029766	-0.459763	6.01469	0.0254081	0.999866	ITGB5
ENSGALG00000037286	1.07792	1.2868	0.0255622	0.999866	VIL1
ENSGALG00000031916	-0.982992	4.42713	0.0256986	0.999866	ZP1
ENSGALG00000038608	0.579871	1.53017	0.0257034	0.999866	HSPB11
ENSGALG00000028005	-0.654258	3.40345	0.025834	0.999866	GADD45G
ENSGALG00000008852	0.29353	6.25001	0.0261082	0.999866	DNAJC19
ENSGALG00000046150	0.411946	3.12592	0.0262571	0.999866	DIP2A
ENSGALG00000041730	-0.836806	1.06321	0.0264131	0.999866	GPR20
ENSGALG00000043243	-0.59771	1.93206	0.0264157	0.999866	CDK13
ENSGALG00000003438	-0.949741	0.226511	0.0264884	0.999866	NUF2
ENSGALG00000010130	0.319535	4.21167	0.0266458	0.999866	INTS10
ENSGALG00000014210	0.425641	3.16265	0.0266514	0.999866	GNPDA2
ENSGALG00000007728	-0.601149	4.35816	0.0266627	0.999866	PRODH
ENSGALG00000034973	0.500745	3.17435	0.0268578	0.999866	FZD7
ENSGALG00000014378	0.555102	2.57043	0.0269229	0.999866	ANAPC4
ENSGALG00000044620	0.495067	2.60486	0.0270503	0.999866	ALMS1
ENSGALG00000043613	-0.416207	3.02192	0.0273297	0.999866	TXNDC16
ENSGALG00000004129	-1.36102	1.22348	0.0273367	0.999866	SPP2
ENSGALG00000000195	-0.551453	2.46249	0.0277103	0.999866	SLC23A2
ENSGALG00000031527	-0.499812	3.16244	0.0277303	0.999866	ARL8BL
ENSGALG00000026983	-0.655062	1.8005	0.0278439	0.999866	CHRD
ENSGALG00000039882	0.454372	2.81341	0.027853	0.999866	SLC25A32
ENSGALG00000031851	0.519576	2.91141	0.0278986	0.999866	TENT4B
ENSGALG00000008932	0.778959	1.02542	0.0279248	0.999866	ENTPD8
ENSGALG00000032642	-0.333409	4.16653	0.0279713	0.999866	SMARCC1
ENSGALG00000010997	-0.575099	2.03265	0.0281893	0.999866	GSDME
ENSGALG00000041459	-0.795727	3.47503	0.028404	0.999866	DDIT4
ENSGALG00000013794	0.362772	4.16717	0.0286469	0.999866	MPPE1
ENSGALG00000011327	0.265651	4.24699	0.0288288	0.999866	NR2C1
ENSGALG00000050540	1.51483	0.391522	0.0289017	0.999866	ENSGALG00000050540
ENSGALG00000040879	0.651993	2.0533	0.029034	0.999866	NUDCD1
ENSGALG00000037219	0.705973	0.724712	0.0290944	0.999866	RNF2
ENSGALG00000034907	-0.671037	0.927848	0.0291117	0.999866	HOXB5
ENSGALG00000031142	0.249347	5.94677	0.0291258	0.999866	ACAA2
ENSGALG00000007191	-0.843241	0.519576	0.0294083	0.999866	TK1
ENSGALG00000006776	-0.928505	0.343903	0.0294744	0.999866	KLHDC8B
ENSGALG00000009438	0.301135	7.13083	0.0296022	0.999866	SLC39A9
ENSGALG00000008886	-0.580003	2.00239	0.0298611	0.999866	ZNF618
ENSGALG00000016761	-1.58783	2.63928	0.0301866	0.999866	LYG2
ENSGALG00000015742	-0.282642	4.31175	0.0303141	0.999866	MRPL39
ENSGALG00000041621	-0.472687	6.56935	0.0309604	0.999866	LY6E
ENSGALG00000042354	-1.01768	0.200218	0.0309777	0.999866	PREX2
ENSGALG00000005509	-0.491235	3.14148	0.0312095	0.999866	DPYD
ENSGALG00000048691	-0.978783	0.27407	0.0313251	0.999866	CLPP
ENSGALG00000052796	0.248104	5.46388	0.03134	0.999866	C18orf32
ENSGALG00000016580	-0.813735	2.87998	0.0313437	0.999866	SCARA5
ENSGALG00000008686	0.598676	1.82956	0.0316041	0.999866	TRDMT1
ENSGALG00000006787	-0.448246	2.76346	0.0318324	0.999866	CCDC71
ENSGALG00000002501	-0.469125	3.47833	0.0321412	0.999866	VKORC1L1
ENSGALG00000005259	0.756002	1.15298	0.032418	0.999866	VIPR1
ENSGALG00000006267	-0.664533	1.21078	0.0324967	0.999866	TPX2
ENSGALG00000052976	-0.682612	1.21773	0.0329197	0.999866	LOC107051359
ENSGALG00000006882	0.78809	1.83553	0.0329503	0.999866	ST8SIA2
ENSGALG00000013036	0.289793	4.54446	0.0330676	0.999866	ATP6V1E1
ENSGALG00000009305	-0.359182	3.96116	0.0332548	0.999866	LBR
ENSGALG00000010868	-0.919371	0.257067	0.033456	0.999866	MACC1
ENSGALG00000010539	0.25148	7.19419	0.0335048	0.999866	RNF11
ENSGALG00000030561	-0.888781	0.314762	0.0335922	0.999866	LOC427783
ENSGALG00000033198	0.512216	5.16433	0.033804	0.999866	MYO5C
ENSGALG00000015016	0.590253	2.30687	0.0338792	0.999866	SLC22A15
ENSGALG00000049424	-0.528883	2.37062	0.033972	0.999866	ENSGALG00000049424
ENSGALG00000000461	-0.456636	4.5572	0.034005	0.999866	MRC2
ENSGALG00000009450	-0.507508	3.7761	0.034093	0.999866	DUSP10
ENSGALG00000015904	0.232135	5.84848	0.0340992	0.999866	TMEM30A
ENSGALG00000004058	-0.653633	1.60152	0.034268	0.999866	GPR146
ENSGALG00000038614	0.982924	0.331278	0.034275	0.999866	SNORA81
ENSGALG00000007599	-0.41757	3.41778	0.0342772	0.999866	AMER1
ENSGALG00000010485	0.322794	3.3407	0.0343984	0.999866	ALKBH1
ENSGALG00000016828	0.395765	3.69563	0.0344112	0.999866	GRTP1
ENSGALG00000003213	0.522285	3.7209	0.0346221	0.999866	LGALS2
ENSGALG00000003304	-0.50016	2.05212	0.0346923	0.999866	CRTC1
ENSGALG00000016893	0.717224	3.05068	0.0347558	0.999866	UGGT2
ENSGALG00000012847	1.04098	2.67865	0.03485	0.999866	SLC7A13
ENSGALG00000012915	-0.518048	1.9271	0.0350678	0.999866	MCM4
ENSGALG00000030626	0.476187	4.87964	0.0353513	0.999866	FZD6
ENSGALG00000002759	-0.583451	2.1223	0.0354757	0.999866	PEAK1
ENSGALG00000023632	-0.356631	3.08576	0.0356569	0.999866	LOC112531692
ENSGALG00000007404	0.265168	7.22937	0.0362837	0.999866	YIPF5
ENSGALG00000027199	0.18742	6.16037	0.036312	0.999866	MMGT1
ENSGALG00000011017	-0.616297	1.1957	0.0370463	0.999866	KLHL8
ENSGALG00000009573	1.00627	1.18109	0.0372838	0.999866	ANXA10
ENSGALG00000011203	-0.791557	0.886916	0.0373853	0.999866	HPSE
ENSGALG00000000616	0.46215	3.99241	0.0374508	0.999866	ELF3
ENSGALG00000052026	-0.848633	2.66623	0.0376318	0.999866	SPINK2
ENSGALG00000016710	-0.353196	3.54256	0.0376637	0.999866	CYP39A1
ENSGALG00000034673	0.440039	4.16144	0.0377297	0.999866	HTRA3
ENSGALG00000015684	0.291795	3.9194	0.0377666	0.999866	DNAJC25
ENSGALG00000009426	0.221461	5.54045	0.0377828	0.999866	AIDA
ENSGALG00000004413	0.322369	4.87759	0.0378653	0.999866	SLC39A11
ENSGALG00000011138	-0.3224	3.76522	0.0379126	0.999866	CCNK
ENSGALG00000010279	-0.296638	4.12633	0.038051	0.999866	TMEM69
ENSGALG00000012778	0.401389	3.32622	0.0382174	0.999866	SLC35B3
ENSGALG00000009528	0.519077	2.30223	0.0382843	0.999866	TMEM192
ENSGALG00000010089	-0.520617	2.01544	0.0383865	0.999866	DPH2
ENSGALG00000016382	0.423638	2.33206	0.0385342	0.999866	MBTPS2
ENSGALG00000039124	0.344979	4.5648	0.038748	0.999866	KLHL3
ENSGALG00000015297	-0.533244	3.3453	0.0388251	0.999866	FOXO3
ENSGALG00000037156	0.708506	1.27884	0.0390644	0.999866	LOC420807
ENSGALG00000016878	0.2432	8.36966	0.0390892	0.999866	TM9SF2
ENSGALG00000049889	0.365548	3.3487	0.0391158	0.999866	LOC101751325
ENSGALG00000042483	-0.614772	1.88595	0.0391895	0.999866	ENSGALG00000042483
ENSGALG00000005855	-0.462678	3.02679	0.0392075	0.999866	CA5B
ENSGALG00000011827	-0.40939	2.46417	0.0392472	0.999866	WDR89
ENSGALG00000026716	-0.835032	0.710669	0.0392698	0.999866	CELF5
ENSGALG00000007723	0.287354	4.1945	0.039377	0.999866	NAT9
ENSGALG00000016624	-0.316961	4.56404	0.0394897	0.999866	ELP3
ENSGALG00000001740	0.926909	0.498582	0.0395672	0.999866	MGAT5B
ENSGALG00000010636	0.451938	2.56235	0.039655	0.999866	PRIMPOL
ENSGALG00000019894	0.269599	5.32163	0.0397337	0.999866	TMEM14A
ENSGALG00000000621	-0.353521	4.34624	0.0398394	0.999866	KANK3
ENSGALG00000005929	-0.486983	2.27322	0.0399528	0.999866	MAML1
ENSGALG00000016251	-0.655498	4.30952	0.0399646	0.999866	TSPAN7
ENSGALG00000008910	0.92413	0.671796	0.0400221	0.999866	CERKL
ENSGALG00000041834	-0.423438	4.63348	0.0401975	0.999866	AEBP1
ENSGALG00000015497	-0.958282	0.050155	0.0402345	0.999866	VGLL3
ENSGALG00000035726	0.873001	0.70719	0.0404796	0.999866	FLT3
ENSGALG00000023749	0.306085	4.17914	0.0406585	0.999866	DARS2
ENSGALG00000038915	0.323138	3.96554	0.0407202	0.999866	E2F5
ENSGALG00000032974	-0.688274	1.17087	0.0408155	0.999866	ADAMTS2
ENSGALG00000035978	0.618945	3.37917	0.0410654	0.999866	CDCA7L
ENSGALG00000047782	0.618953	1.51057	0.0412889	0.999866	STRN4
ENSGALG00000041969	-0.336431	4.57351	0.0414554	0.999866	MTSS1
ENSGALG00000004225	-0.446617	2.34086	0.0414721	0.999866	KDM2B
ENSGALG00000001840	-0.441607	2.90953	0.041555	0.999866	TEK
ENSGALG00000052084	-1.308	0.0577407	0.0417872	0.999866	SUN5
ENSGALG00000005209	-0.458927	4.81692	0.0419053	0.999866	AQP1
ENSGALG00000004252	-0.729431	1.21062	0.0422987	0.999866	CTSL
ENSGALG00000023395	-1.12737	3.55588	0.0424083	0.999866	PLIN1
ENSGALG00000030543	-0.74438	0.823957	0.0428405	0.999866	ENSGALG00000030543
ENSGALG00000012662	0.461361	2.50015	0.0429139	0.999866	NUAK1
ENSGALG00000042030	-0.650414	1.45733	0.0430866	0.999866	P4HA3
ENSGALG00000038902	-0.541725	2.35893	0.0435822	0.999866	PIM1
ENSGALG00000002899	0.410305	4.24232	0.0437774	0.999866	AACS
ENSGALG00000047924	0.515412	4.14957	0.0438457	0.999866	MANBAL
ENSGALG00000006454	0.914972	0.332909	0.0440172	0.999866	SLC22A18
ENSGALG00000015675	0.563583	2.4668	0.0440893	0.999866	ABCC13
ENSGALG00000036466	0.579553	2.22342	0.0441661	0.999866	LOC101749223
ENSGALG00000009253	-0.215908	6.01906	0.0442382	0.999866	SDE2
ENSGALG00000028721	-0.582314	2.18959	0.0446561	0.999866	LMOD1
ENSGALG00000010899	0.409111	4.13763	0.0448246	0.999866	G6PC2
ENSGALG00000007000	-0.447167	2.79469	0.0454171	0.999866	NR2F2
ENSGALG00000012885	0.529826	2.12971	0.0456293	0.999866	BCL2
ENSGALG00000016967	-0.707452	1.3502	0.0456394	0.999866	ENOX1
ENSGALG00000000470	-0.526414	2.8291	0.0461132	0.999866	LMNB2
ENSGALG00000001486	0.701719	1.29363	0.0463034	0.999866	ZAP70
ENSGALG00000000669	-0.420581	2.54523	0.0463685	0.999866	ETV3
ENSGALG00000021443	-0.580676	1.36102	0.0463847	0.999866	PANX3
ENSGALG00000003677	-0.852044	0.416856	0.0468206	0.999866	NTNG2
ENSGALG00000023122	0.637522	2.87209	0.0468619	0.999866	SULT1B1
ENSGALG00000000672	-0.37458	3.66242	0.0471272	0.999866	SCMH1
ENSGALG00000051283	1.51128	0.0491922	0.0473613	0.999866	LOC426220
ENSGALG00000048848	0.659324	3.1845	0.0475804	0.999866	ENSGALG00000048848
ENSGALG00000043394	-0.242933	5.64393	0.0476712	0.999866	NUP188
ENSGALG00000010674	-0.726475	0.808917	0.0478437	0.999866	DCTD
ENSGALG00000008308	0.501299	4.10183	0.0480522	0.999866	BHLHE40
ENSGALG00000041435	-0.586867	1.74182	0.0480909	0.999866	NUP210L
ENSGALG00000016631	0.403333	3.37138	0.0481454	0.999866	INTS9
ENSGALG00000003123	-0.535821	2.10482	0.0482263	0.999866	CNTNAP1
ENSGALG00000040340	0.399822	4.49431	0.0482595	0.999866	PCYOX1L
ENSGALG00000002240	0.500407	2.06036	0.0485697	0.999866	C3orf18
ENSGALG00000043363	0.672568	1.48687	0.0486463	0.999866	KIAA0556
ENSGALG00000031070	0.224265	5.74542	0.0487432	0.999866	MAIP1
ENSGALG00000029669	-0.54883	3.94291	0.0488434	0.999866	C1QC
ENSGALG00000003196	-0.697877	2.0001	0.0488971	0.999866	RNASE1
ENSGALG00000005164	0.301852	4.19685	0.0491887	0.999866	MTG2
ENSGALG00000013809	-0.286961	3.91883	0.04921	0.999866	UBAP2
ENSGALG00000031874	-0.701952	5.37789	0.0492945	0.999866	HIST1H1T
ENSGALG00000002055	0.425306	4.04571	0.0493366	0.999866	HES4
ENSGALG00000028898	0.342671	3.30012	0.0494966	0.999866	CPTP
ENSGALG00000005974	-0.409841	6.29612	0.0495817	0.999866	COL6A1
ENSGALG00000015070	0.505293	2.20918	0.0496601	0.999866	FIG4
ENSGALG00000015306	0.356949	3.06481	0.0499219	0.999866	OSTM1
ENSGALG00000011894	-0.466132	6.46155	0.0500113	0.999866	CYP2D6
ENSGALG00000009523	-0.948346	0.367796	0.0500358	0.999866	CNTN1
ENSGALG00000010083	-0.405196	2.77877	0.050081	0.999866	ST3GAL3
ENSGALG00000038433	-0.604585	3.58263	0.0502601	0.999866	SPON2
ENSGALG00000010607	-0.537657	2.03902	0.0503579	0.999866	SPATA7
ENSGALG00000001956	-0.550018	2.22522	0.0505068	0.999866	OLFML3
ENSGALG00000041619	0.346421	5.21147	0.0505886	0.999866	MTPN
ENSGALG00000008304	0.514717	2.44115	0.0507729	0.999866	STN1
ENSGALG00000033079	0.251045	3.97164	0.0508993	0.999866	RRAGC
ENSGALG00000004711	0.285121	4.10733	0.0510162	0.999866	PTCD1
ENSGALG00000003378	0.952704	0.159594	0.0512379	0.999866	ENSGALG00000003378
ENSGALG00000003771	-0.308235	3.57065	0.0513451	0.999866	SIN3B
ENSGALG00000026465	-0.646987	1.14033	0.0514048	0.999866	TMEM100
ENSGALG00000032854	-1.0999	1.43117	0.0514793	0.999866	ACP5
ENSGALG00000047074	-0.744901	0.289083	0.0518093	0.999866	ENSGALG00000047074
ENSGALG00000008014	-0.61789	3.8012	0.0519898	0.999866	CEBPB
ENSGALG00000010547	0.206237	6.2898	0.0521616	0.999866	YIPF4
ENSGALG00000013129	0.418329	2.71484	0.0522269	0.999866	RPRD1A
ENSGALG00000047956	0.805289	0.737427	0.0523259	0.999866	FKBP7
ENSGALG00000042275	-0.694554	0.89226	0.0523281	0.999866	LOC100857637
ENSGALG00000003770	-0.3754	5.16604	0.0524116	0.999866	ANXA2
ENSGALG00000017122	0.56888	4.37276	0.0528192	0.999866	SGCG
ENSGALG00000007798	0.575218	2.9188	0.0528195	0.999866	SHQ1
ENSGALG00000004657	-0.585493	1.29184	0.0528879	0.999866	FBXO2
ENSGALG00000048698	-0.366694	2.95136	0.0530822	0.999866	ENSGALG00000048698
ENSGALG00000006094	-0.51739	2.94426	0.0533178	0.999866	PHF6
ENSGALG00000031332	-0.209321	6.2869	0.0533696	0.999866	NPEPPS
ENSGALG00000015770	0.202532	8.06679	0.0535567	0.999866	APP
ENSGALG00000019768	-0.324177	6.05418	0.0535814	0.999866	ACSF2
ENSGALG00000001506	-0.830062	0.00746286	0.05398	0.999866	PTTG1
ENSGALG00000036743	-0.317718	6.50372	0.0540729	0.999866	MGAT3
ENSGALG00000006552	0.44989	11.8911	0.0541183	0.999866	INS-IGF2
ENSGALG00000045809	1.18228	0.883095	0.0541986	0.999866	ENSGALG00000045809
ENSGALG00000048020	0.698977	1.01844	0.0543503	0.999866	LOC107050518
ENSGALG00000003120	-0.326943	3.7154	0.054507	0.999866	NCOR2
ENSGALG00000026299	0.422151	2.86513	0.0547462	0.999866	C3orf52
ENSGALG00000023576	0.502359	6.07573	0.0552478	0.999866	PIM3
ENSGALG00000035345	0.449805	3.31177	0.0553644	0.999866	TXNRD1
ENSGALG00000013573	0.280764	5.9428	0.0557788	0.999866	ALG2
ENSGALG00000001995	-0.468209	2.23766	0.055821	0.999866	LIMS2
ENSGALG00000012112	0.297109	5.41281	0.0559573	0.999866	DBI
ENSGALG00000008121	-0.832182	1.297	0.0559839	0.999866	CYP17A1
ENSGALG00000014913	0.940626	0.257583	0.0559923	0.999866	ROS1
ENSGALG00000023131	0.335867	3.57632	0.0560353	0.999866	PDXP
ENSGALG00000034806	0.878719	0.486971	0.0560679	0.999866	SLC7A13
ENSGALG00000011522	0.321077	3.93622	0.0560981	0.999866	TRMT61A
ENSGALG00000000975	-0.283256	3.59361	0.0561185	0.999866	C1orf174
ENSGALG00000003923	-0.416113	5.24821	0.0561683	0.999866	COL6A3
ENSGALG00000047247	0.58911	7.96553	0.056171	0.999866	ENSGALG00000047247
ENSGALG00000043675	-0.431714	2.6708	0.0563443	0.999866	ANTXR2
ENSGALG00000048571	1.24325	1.51035	0.0564739	0.999866	ENSGALG00000048571
ENSGALG00000040180	-0.585617	2.22228	0.0566831	0.999866	CEBPD
ENSGALG00000030904	-0.367791	5.76176	0.0573533	0.999866	LRP1
ENSGALG00000006912	-0.593917	1.48747	0.0574187	0.999866	CPEB3
ENSGALG00000033226	0.403153	2.78386	0.0574997	0.999866	FAM107B
ENSGALG00000039872	-0.556175	1.81688	0.0578501	0.999866	PDLIM4
ENSGALG00000011323	0.260276	4.33355	0.0579183	0.999866	SNAPC3
ENSGALG00000033301	-0.221291	4.98763	0.0581537	0.999866	DCAF1
ENSGALG00000029867	0.299502	4.77715	0.0582515	0.999866	MROH1
ENSGALG00000043198	-0.622816	2.09366	0.0583277	0.999866	AC053503.7
ENSGALG00000004115	0.204804	5.29629	0.0583626	0.999866	DNAJA2
ENSGALG00000026970	-0.38816	6.47315	0.0585185	0.999866	IFITM3
ENSGALG00000004184	-0.35159	7.60898	0.0585348	0.999866	SPARC
ENSGALG00000053365	-0.823813	0.462687	0.0586554	0.999866	ZNHIT2
ENSGALG00000002386	-0.772085	0.122128	0.0587501	0.999866	TMEM8B
ENSGALG00000000881	0.425395	2.22816	0.0587503	0.999866	GPATCH3
ENSGALG00000038904	0.169139	7.08677	0.0590346	0.999866	ARL6IP5
ENSGALG00000031872	0.888836	0.165182	0.0590693	0.999866	AGMAT
ENSGALG00000011930	0.642722	4.86819	0.0592447	0.999866	A2ml1
ENSGALG00000026989	0.789174	0.0614451	0.0592681	0.999866	HOXA7
ENSGALG00000004771	-0.558722	4.07231	0.0593347	0.999866	C1QB
ENSGALG00000034860	-0.638406	7.77077	0.059466	0.999866	BCHE
ENSGALG00000037597	0.344905	3.90572	0.0595159	0.999866	YOD1
ENSGALG00000053388	0.638503	1.67058	0.0595736	0.999866	ENSGALG00000053388
ENSGALG00000033106	0.469825	2.63715	0.0596844	0.999866	TMTC3
ENSGALG00000047879	0.366773	2.6529	0.059743	0.999866	LOC101747869
ENSGALG00000014906	0.225292	5.92875	0.0598554	0.999866	MOCS2
ENSGALG00000017462	0.515833	3.00651	0.060099	0.999866	FNIP1
ENSGALG00000008168	0.554002	1.71171	0.0601485	0.999866	ANKRD16
ENSGALG00000054980	-1.1503	0.350621	0.0601754	0.999866	ENSGALG00000054980
ENSGALG00000048831	0.431481	2.3022	0.0601934	0.999866	ENSGALG00000048831
ENSGALG00000029449	-0.365568	3.10469	0.0602248	0.999866	RFC2
ENSGALG00000047702	-0.620277	0.893236	0.060555	0.999866	ENSGALG00000047702
ENSGALG00000003432	-0.549242	2.23921	0.0606652	0.999866	AGXT2
ENSGALG00000042553	0.653729	0.746386	0.0606911	0.999866	RAP2B
ENSGALG00000030179	-0.668046	1.3826	0.060726	0.999866	C6H10orf54
ENSGALG00000008045	0.286122	6.05122	0.0613524	0.999866	SLC9A8
ENSGALG00000003307	0.227944	8.85052	0.0616018	0.999866	TMED2
ENSGALG00000048488	-0.411716	3.77201	0.0617069	0.999866	ENSGALG00000048488
ENSGALG00000031410	1.10872	1.01041	0.0619438	0.999866	ENPEP
ENSGALG00000040855	-0.435515	3.60804	0.0620134	0.999866	PTPRR
ENSGALG00000012595	0.571921	2.54137	0.0620528	0.999866	AGTPBP1
ENSGALG00000030940	-0.614867	4.92686	0.0622817	0.999866	BLB2
ENSGALG00000019761	-1.09886	0.17029	0.0629543	0.999866	CHAD
ENSGALG00000034982	-0.600097	3.42952	0.0631896	0.999866	CYP11A1
ENSGALG00000002147	0.225832	6.23849	0.0634157	0.999866	SIKE1
ENSGALG00000044204	0.565022	3.15387	0.063417	0.999866	ISG20
ENSGALG00000038311	0.500338	5.94941	0.063477	0.999866	COL18A1
ENSGALG00000008567	-0.346651	3.57458	0.0637517	0.999866	PACS1
ENSGALG00000029834	-0.348527	3.95428	0.0637734	0.999866	AIF1L
ENSGALG00000009670	-0.551727	1.18849	0.0638232	0.999866	SGCE
ENSGALG00000035187	-0.319225	4.61894	0.0642656	0.999866	FHL3
ENSGALG00000042148	-0.568435	5.65617	0.0642896	0.999866	FKBP5
ENSGALG00000012420	-0.472917	4.5698	0.0643088	0.999866	LGALS1
ENSGALG00000004959	-0.813259	0.0299728	0.0643338	0.999866	IRS1
ENSGALG00000047043	-0.659725	0.966909	0.0644876	0.999866	DNAH17
ENSGALG00000032997	-0.538618	1.82528	0.0645023	0.999866	EMILIN2
ENSGALG00000052945	-0.467669	2.71742	0.0646826	0.999866	BAZ2A
ENSGALG00000004263	0.21773	8.09064	0.0647025	0.999866	MYDGF
ENSGALG00000011419	0.745277	3.67009	0.0647637	0.999866	DUSP4
ENSGALG00000051012	-0.682131	0.82027	0.064807	0.999866	USP21
ENSGALG00000006588	-0.670656	2.42483	0.0648576	0.999866	LRRC75B
ENSGALG00000041417	0.324427	5.73691	0.0649485	0.999866	ACADSB
ENSGALG00000019961	0.31117	4.9257	0.0650265	0.999866	SLC18B1
ENSGALG00000049557	-0.690448	0.770474	0.065665	0.999866	TSFM
ENSGALG00000034213	-0.63576	1.03085	0.0657735	0.999866	TNFRSF1B
ENSGALG00000016760	0.251306	4.15925	0.0659538	0.999866	AC092587.1
ENSGALG00000032336	-0.549462	2.50556	0.0660203	0.999866	SLC25A10
ENSGALG00000042723	0.604981	2.046	0.0661115	0.999866	SCARNA7
ENSGALG00000005080	0.330375	3.95035	0.0661426	0.999866	ODR4
ENSGALG00000049859	-0.834056	0.853617	0.0663496	0.999866	HIST2H2AC
ENSGALG00000050797	0.303545	3.81498	0.0664141	0.999866	SOCS7
ENSGALG00000029077	-0.413187	2.63934	0.0664481	0.999866	CBL
ENSGALG00000004238	-0.286902	3.3358	0.0666984	0.999866	MRM2
ENSGALG00000033997	0.563934	1.45731	0.0667449	0.999866	ZNF800
ENSGALG00000041298	-0.745004	1.66795	0.0671382	0.999866	ITGAX
ENSGALG00000014167	0.257004	6.04909	0.0672697	0.999866	TTLL12
ENSGALG00000009364	0.345221	4.47871	0.0672923	0.999866	PRKCI
ENSGALG00000010979	0.514559	4.09537	0.0674149	0.999866	HSD17B11
ENSGALG00000010863	-0.435283	2.23823	0.0674561	0.999866	TWISTNB
ENSGALG00000017076	0.439203	2.29348	0.0674905	0.999866	B3GLCT
ENSGALG00000037998	0.37302	4.14408	0.0679757	0.999866	GLTP
ENSGALG00000034413	0.329227	2.70867	0.0679766	0.999866	PIAS4
ENSGALG00000016070	0.253155	4.17289	0.0691492	0.999866	GET1
ENSGALG00000004777	0.658053	0.713123	0.0693096	0.999866	AIFM2
ENSGALG00000004946	0.45571	4.3082	0.0693175	0.999866	COL4A4
ENSGALG00000013757	0.548753	3.61114	0.0693396	0.999866	TMX3
ENSGALG00000016379	0.27993	3.64821	0.0693946	0.999866	SMS
ENSGALG00000049421	0.631655	0.919572	0.0695934	0.999866	FAM117B
ENSGALG00000020569	-0.467705	2.17126	0.0697772	0.999866	DIMT1
ENSGALG00000021074	-0.644495	1.4118	0.0697866	0.999866	MYOC
ENSGALG00000002201	-0.330653	5.44598	0.0700422	0.999866	PPL
ENSGALG00000040793	0.223008	7.61712	0.0700718	0.999866	KDELR2
ENSGALG00000040573	-0.544067	3.01516	0.0707181	0.999866	FMO3
ENSGALG00000030406	-0.290242	4.12545	0.0708979	0.999866	CDS2
ENSGALG00000003851	-0.295335	4.28504	0.0710842	0.999866	TRIT1
ENSGALG00000006027	-0.471261	1.60744	0.0711542	0.999866	TM6SF1
ENSGALG00000006539	-0.300535	3.77965	0.071211	0.999866	CFAP410
ENSGALG00000006109	0.305472	4.50644	0.0712161	0.999866	MAPK8
ENSGALG00000003293	0.239781	5.31649	0.0715038	0.999866	MBTPS1
ENSGALG00000037200	0.420547	2.48617	0.0717138	0.999866	MACROD2
ENSGALG00000041510	0.713846	3.99153	0.0718018	0.999866	DUOX2
ENSGALG00000007331	0.547978	3.0657	0.0718132	0.999866	SVIL
ENSGALG00000009947	0.823221	0.401579	0.0718607	0.999866	PLEKHH2
ENSGALG00000030064	-0.439022	2.10055	0.0718952	0.999866	FYTTD1L
ENSGALG00000042538	-0.395848	2.87597	0.0718972	0.999866	BAIAP2
ENSGALG00000036490	0.325075	3.23522	0.072081	0.999866	FAM49B
ENSGALG00000049751	-0.638805	2.08205	0.0722416	0.999866	HIST1H2BF
ENSGALG00000005493	-0.893092	0.514764	0.0722539	0.999866	ITGB1BP2
ENSGALG00000002305	0.636364	1.24934	0.0723048	0.999866	ZBTB41
ENSGALG00000033137	0.277612	3.91272	0.0723853	0.999866	MEAK7
ENSGALG00000054130	0.554911	1.54904	0.072386	0.999866	PPOX
ENSGALG00000045606	0.267245	4.18512	0.0725623	0.999866	SPICE1
ENSGALG00000002466	0.749717	5.756	0.0730741	0.999866	SLC2A5
ENSGALG00000054469	0.272668	4.2413	0.0730779	0.999866	DISP1
ENSGALG00000032734	0.174349	5.8677	0.073093	0.999866	RNF139
ENSGALG00000047289	-0.694217	0.852351	0.0731283	0.999866	TNFAIP8L3
ENSGALG00000006431	0.320281	3.69553	0.0733028	0.999866	PANK1
ENSGALG00000012177	-0.706693	0.962787	0.0733585	0.999866	NCKAP5
ENSGALG00000005046	-0.357704	3.28136	0.0734388	0.999866	SHMT1
ENSGALG00000053451	0.692447	1.2674	0.0734583	0.999866	CCL28
ENSGALG00000043013	-0.791709	0.247106	0.0735592	0.999866	ENSGALG00000043013
ENSGALG00000012232	0.413867	2.34701	0.0739323	0.999866	DNAAF2
ENSGALG00000003042	0.202558	6.99768	0.0739362	0.999866	PXMP4
ENSGALG00000013951	0.60155	1.30222	0.0740308	0.999866	AHI1
ENSGALG00000013098	0.268349	5.98099	0.074094	0.999866	MGST1
ENSGALG00000035057	0.313285	7.44906	0.0742766	0.999866	SLC35B1
ENSGALG00000001051	-0.231687	5.16694	0.0742955	0.999866	LDLRAP1
ENSGALG00000006127	0.259354	6.06905	0.0743334	0.999866	FAM122C
ENSGALG00000014569	-0.446636	2.49624	0.0743825	0.999866	PNPLA2
ENSGALG00000014464	0.457055	2.83795	0.0745649	0.999866	MTR
ENSGALG00000031734	0.484492	2.0042	0.0745793	0.999866	AQP11
ENSGALG00000001175	0.203211	5.88238	0.0747634	0.999866	C4BPA
ENSGALG00000011681	-0.407519	3.86462	0.0748038	0.999866	DEPDC7
ENSGALG00000011626	0.393207	2.49849	0.0748077	0.999866	COX18
ENSGALG00000026846	0.565167	1.07583	0.0748398	0.999866	JMJD7
ENSGALG00000009813	0.255811	7.08367	0.0748477	0.999866	SCOC
ENSGALG00000048534	0.340505	3.23292	0.0748589	0.999866	PLEKHG4
ENSGALG00000012966	0.359014	3.67905	0.0750171	0.999866	ZBTB2
ENSGALG00000047235	0.630799	0.491344	0.0753763	0.999866	STAG1
ENSGALG00000016345	0.217346	4.64979	0.0758811	0.999866	APOO
ENSGALG00000023157	0.213271	7.69391	0.0760097	0.999866	REEP5
ENSGALG00000003219	0.273402	4.44817	0.0762679	0.999866	TMEM231
ENSGALG00000018296	0.933522	0.0789902	0.0764913	0.999866	MIR34A
ENSGALG00000035537	0.222618	4.62113	0.0766972	0.999866	SYNJ2BP
ENSGALG00000032278	-0.310489	5.3099	0.0769882	0.999866	ATF6
ENSGALG00000038954	0.444235	1.79733	0.0770159	0.999866	LSM11
ENSGALG00000008725	0.542171	2.28289	0.0771954	0.999866	KIF16B
ENSGALG00000012055	-0.587169	0.914527	0.0772748	0.999866	AMHR2
ENSGALG00000040833	-0.516589	2.00266	0.0774174	0.999866	CDCA7
ENSGALG00000034347	-0.565333	1.56629	0.0775143	0.999866	KIF21B
ENSGALG00000053780	-0.677693	2.9749	0.0776854	0.999866	ENSGALG00000053780
ENSGALG00000033857	-0.439459	2.87971	0.0778231	0.999866	NAT8
ENSGALG00000025755	0.243018	4.75371	0.0778818	0.999866	SPTSSA
ENSGALG00000001668	-0.262533	4.98865	0.0779377	0.999866	UBE2R2
ENSGALG00000005947	-0.240275	4.70047	0.0781378	0.999866	MYD88
ENSGALG00000011133	-0.522707	1.23011	0.0783311	0.999866	LIN54
ENSGALG00000015836	0.804616	0.526788	0.0783867	0.999866	CEP162
ENSGALG00000030096	-0.550027	2.24992	0.0784639	0.999866	PDPN
ENSGALG00000001467	-0.362985	3.50306	0.078596	0.999866	ANKFY1
ENSGALG00000041927	0.346626	5.36497	0.0786054	0.999866	FZD9
ENSGALG00000002009	0.713831	0.36342	0.0787411	0.999866	FANCG
ENSGALG00000010402	0.588122	7.43452	0.078877	0.999866	HPGDS
ENSGALG00000049372	-0.382219	2.36247	0.0789583	0.999866	DUSP22
ENSGALG00000042782	-0.547207	1.65714	0.0789765	0.999866	ENSGALG00000042782
ENSGALG00000003228	0.228221	4.89841	0.0789951	0.999866	OARD1
ENSGALG00000009743	0.523738	2.69994	0.079085	0.999866	RPAP3
ENSGALG00000021569	-0.457496	4.47717	0.0791007	0.999866	C1QA
ENSGALG00000027777	-0.413386	2.936	0.0791533	0.999866	CNN2
ENSGALG00000008661	0.668765	3.67334	0.0792867	0.999866	CCN1
ENSGALG00000033932	-0.409565	7.31887	0.0793872	0.999866	HFE
ENSGALG00000045414	-1.15025	0.548545	0.0794349	0.999866	RNF17
ENSGALG00000008367	-0.609272	1.26701	0.079456	0.999866	MDK
ENSGALG00000050127	0.302899	3.77269	0.0797705	0.999866	CHD4
ENSGALG00000006388	-0.794822	0.289124	0.0799394	0.999866	IL16
ENSGALG00000012697	0.406302	3.94259	0.0800076	0.999866	SLC41A2
ENSGALG00000015895	-0.682917	0.654605	0.0803741	0.999866	HTR1B
ENSGALG00000040297	-0.327666	5.369	0.0804138	0.999866	NBL1
ENSGALG00000046353	-0.764759	2.97502	0.0805846	0.999866	SUN5
ENSGALG00000030710	-0.570457	0.782724	0.0806319	0.999866	L3MBTL1
ENSGALG00000012688	-0.559654	0.77217	0.0810074	0.999866	NHLRC1
ENSGALG00000013981	0.350789	2.64121	0.0811539	0.999866	TBPL1
ENSGALG00000004683	-0.172117	5.8504	0.081245	0.999866	TPD52L2
ENSGALG00000000091	-0.180923	5.5372	0.0812737	0.999866	INTS4
ENSGALG00000046681	-0.570399	1.49084	0.0813888	0.999866	ENSGALG00000046681
ENSGALG00000026159	-0.390019	3.3127	0.0813968	0.999866	PDLIM7
ENSGALG00000007905	-0.250702	5.76588	0.0813968	0.999866	LAMB1
ENSGALG00000036511	0.599591	3.11871	0.0817278	0.999866	DUOXA1
ENSGALG00000005236	-0.254823	4.84414	0.0818096	0.999866	FARSB
ENSGALG00000045581	0.673611	0.508685	0.0819762	0.999866	GIMAP5
ENSGALG00000036365	-0.254041	3.80435	0.0820273	0.999866	POGZ
ENSGALG00000052166	0.659012	1.775	0.0822929	0.999866	ENSGALG00000052166
ENSGALG00000022926	-0.443073	1.97622	0.0823352	0.999866	GPR162
ENSGALG00000048613	-0.239589	4.34311	0.082392	0.999866	KDM4B
ENSGALG00000034134	-0.378798	3.46809	0.0823954	0.999866	ZNF302
ENSGALG00000031149	-0.563249	2.20188	0.0825537	0.999866	CD55
ENSGALG00000012272	-0.195522	5.89253	0.0826179	0.999866	TMEM184B
ENSGALG00000011704	0.329709	4.35669	0.0827209	0.999866	HACD2
ENSGALG00000030076	-0.637907	0.581736	0.0828515	0.999866	PCSK6
ENSGALG00000003111	0.293522	3.64468	0.0829983	0.999866	BFAR
ENSGALG00000040421	0.242769	4.67253	0.0833754	0.999866	LYPLA1
ENSGALG00000049348	0.394788	2.16202	0.0835173	0.999866	LOC424401
ENSGALG00000048625	-0.850091	0.777075	0.0835709	0.999866	WRAP53
ENSGALG00000015193	-0.488619	3.72229	0.0840052	0.999866	CCDC80
ENSGALG00000009248	-0.783135	0.460058	0.0840271	0.999866	HSPA12A
ENSGALG00000005534	0.301453	6.7206	0.0840694	0.999866	TM9SF3
ENSGALG00000008589	-0.376785	3.2727	0.0841903	0.999866	GPR1
ENSGALG00000004500	0.29357	3.69986	0.0843538	0.999866	COP1
ENSGALG00000034374	0.275503	4.93431	0.0844084	0.999866	STX7
ENSGALG00000002866	0.254313	4.06004	0.0846713	0.999866	KANSL1L
ENSGALG00000007048	0.629235	2.28937	0.0848455	0.999866	SYNM
ENSGALG00000040737	0.446572	1.82584	0.0848723	0.999866	MANBAL
ENSGALG00000010610	0.29411	4.19358	0.08488	0.999866	SNX25
ENSGALG00000013057	-0.468325	2.35159	0.0849196	0.999866	USP41
ENSGALG00000032467	0.300268	5.20749	0.0850238	0.999866	C11orf52
ENSGALG00000005451	-0.554619	1.15338	0.0850344	0.999866	HELLS
ENSGALG00000030379	0.322894	3.38369	0.0852152	0.999866	LMBR1
ENSGALG00000002099	0.298358	4.22885	0.0852471	0.999866	PFKFB4L
ENSGALG00000053509	0.51335	1.22291	0.0853963	0.999866	DDX11
ENSGALG00000013160	0.224783	5.1695	0.0855986	0.999866	CHMP5
ENSGALG00000001331	0.303843	5.21593	0.0856172	0.999866	ST14
ENSGALG00000005512	-0.352806	3.30659	0.0856986	0.999866	KIAA1671
ENSGALG00000026757	0.428135	3.05753	0.0858065	0.999866	DHFR2
ENSGALG00000007334	0.451852	4.04862	0.0859568	0.999866	ABAT
ENSGALG00000037164	-0.719849	0.658608	0.08596	0.999866	ZFHX4
ENSGALG00000010746	0.186934	9.01917	0.0859991	0.999866	TMEM59
ENSGALG00000038087	0.85361	3.19506	0.0860605	0.999866	CACNG3
ENSGALG00000014981	0.24905	7.03249	0.0864111	0.999866	COX17
ENSGALG00000008347	0.302274	6.16008	0.0866104	0.999866	ATG13
ENSGALG00000041181	-0.299315	3.96374	0.0867513	0.999866	C8orf33
ENSGALG00000005707	0.212523	5.32822	0.086776	0.999866	IFT20
ENSGALG00000005977	0.80022	0.443427	0.0867963	0.999866	BTBD8
ENSGALG00000033149	-0.271782	4.47517	0.0868231	0.999866	GCC1
ENSGALG00000009381	0.30842	3.63525	0.0868925	0.999866	SIPA1L1
ENSGALG00000001309	0.218179	5.21814	0.0870903	0.999866	SNF8
ENSGALG00000012886	0.553344	3.55694	0.0874127	0.999866	MARVELD3
ENSGALG00000028336	-0.306166	3.38924	0.0874867	0.999866	MED10
ENSGALG00000034834	-0.469493	2.02024	0.0878543	0.999866	WWC3
ENSGALG00000003324	-0.700874	0.615333	0.0879682	0.999866	PRRX1
ENSGALG00000003318	-0.314753	2.70628	0.0879827	0.999866	SNRNP35
ENSGALG00000015572	0.621239	0.591074	0.0880082	0.999866	CCDC125
ENSGALG00000045137	-0.755451	2.34277	0.0880267	0.999866	ENSGALG00000045137
ENSGALG00000009554	0.330716	3.48422	0.0880713	0.999866	KLHL2
ENSGALG00000003589	-0.658823	6.74461	0.0882487	0.999866	VTN
ENSGALG00000006612	-0.315808	3.00763	0.0883009	0.999866	ASXL1
ENSGALG00000004216	0.385502	2.41401	0.0883229	0.999866	TOR3A
ENSGALG00000003181	-0.261598	4.32555	0.0883412	0.999866	SURF2
ENSGALG00000025792	0.477364	1.34426	0.0883607	0.999866	FRRS1L
ENSGALG00000023189	0.260778	3.59969	0.0885276	0.999866	UMAD1
ENSGALG00000014426	-0.341216	2.99304	0.0887038	0.999866	KPNA1
ENSGALG00000033150	0.399801	4.2518	0.089048	0.999866	MIDN
ENSGALG00000033206	0.302446	3.41277	0.0892916	0.999866	ENSGALG00000033206
ENSGALG00000009748	0.283742	9.6533	0.0894988	0.999866	ASNS
ENSGALG00000005725	-0.388273	4.29895	0.0895617	0.999866	CSF1R
ENSGALG00000015656	-0.449176	2.49576	0.0896357	0.999866	Pakap
ENSGALG00000019215	0.313323	2.82002	0.0901072	0.999866	ARL6
ENSGALG00000027886	0.213971	5.99901	0.0901976	0.999866	TMEM165
ENSGALG00000002347	0.439558	2.44497	0.0903785	0.999866	DIPK2A
ENSGALG00000024379	-0.361561	2.89219	0.090398	0.999866	ECSCR
ENSGALG00000009024	-0.273112	4.42713	0.0904421	0.999866	CLIP4
ENSGALG00000045511	-0.436218	2.04616	0.0904422	0.999866	PARP9
ENSGALG00000048493	-0.947637	0.785531	0.090567	0.999866	ENSGALG00000048493
ENSGALG00000027620	0.324383	3.07715	0.0906605	0.999866	SDHAF3
ENSGALG00000047954	-0.336514	3.20619	0.0908538	0.999866	DBNL
ENSGALG00000052063	0.358726	4.12474	0.0908946	0.999866	CEBPZOS
ENSGALG00000038515	-0.404131	3.46395	0.0911154	0.999866	LFNG
ENSGALG00000009595	0.496496	5.5918	0.0911419	0.999866	TWF1
ENSGALG00000005649	0.381121	3.58448	0.0913446	0.999866	TMEM150B
ENSGALG00000002113	-0.655867	0.846197	0.0914234	0.999866	LCP2
ENSGALG00000008108	0.171033	8.10397	0.091437	0.999866	PSMC3
ENSGALG00000029332	0.198188	5.2428	0.0915129	0.999866	CCDC32
ENSGALG00000027506	0.299676	6.60669	0.0918634	0.999866	DNAJB2
ENSGALG00000008496	0.254427	3.97398	0.092237	0.999866	VPS18
ENSGALG00000009195	0.277721	3.28059	0.0922522	0.999866	MCM8
ENSGALG00000027090	0.783051	2.40448	0.0923963	0.999866	LOC422926
ENSGALG00000009153	0.206835	8.43902	0.0924622	0.999866	COPA
ENSGALG00000008857	-0.216921	5.00934	0.0927129	0.999866	PRPF4
ENSGALG00000042554	-0.379126	2.63408	0.0927179	0.999866	ABCD2
ENSGALG00000013092	-0.174452	5.21979	0.0928457	0.999866	STRAP
ENSGALG00000013828	-0.313074	4.85515	0.0928615	0.999866	GALM
ENSGALG00000011350	0.731922	0.293824	0.093044	0.999866	NEGR1
ENSGALG00000036711	-0.326272	4.32958	0.0933963	0.999866	S100A11
ENSGALG00000039624	0.215083	5.13465	0.0937381	0.999866	PSMA5
ENSGALG00000051348	-0.754358	1.18794	0.0937472	0.999866	ENSGALG00000051348
ENSGALG00000003356	0.249403	4.64733	0.0938033	0.999866	TM2D2
ENSGALG00000006929	0.416236	3.49731	0.0938498	0.999866	ZNF711
ENSGALG00000013086	-0.683802	0.498937	0.0939775	0.999866	IKZF1
ENSGALG00000026884	-0.697261	1.41664	0.0939873	0.999866	PINLYP
ENSGALG00000046486	-0.666	0.950601	0.0943139	0.999866	ENSGALG00000046486
ENSGALG00000016487	-0.210731	6.20684	0.0943451	0.999866	LDAH
ENSGALG00000001204	0.373251	2.97719	0.0946477	0.999866	ENKD1
ENSGALG00000044811	-0.653703	2.14612	0.0950158	0.999866	MSMB
ENSGALG00000002708	-0.827663	0.0330054	0.0950798	0.999866	LINGO1
ENSGALG00000027036	-0.689957	0.304684	0.0951128	0.999866	PKIB
ENSGALG00000003046	0.185999	6.04474	0.0951395	0.999866	PSMA4
ENSGALG00000008847	-0.271731	4.51497	0.0951559	0.999866	VPS54
ENSGALG00000041221	-0.463376	3.35924	0.0952797	0.999866	ENSGALG00000041221
ENSGALG00000037913	-0.348476	3.05802	0.0953594	0.999866	KLF10
ENSGALG00000014931	0.300303	2.9202	0.0954733	0.999866	RAB28
ENSGALG00000003433	-0.785486	0.0460125	0.0955268	0.999866	DPEP2
ENSGALG00000038393	-0.469852	2.62117	0.0955367	0.999866	HLA-DMB
ENSGALG00000051683	-2.10402	5.28954	0.0957502	0.999866	ENSGALG00000051683
ENSGALG00000012092	-0.532999	2.94557	0.0964533	0.999866	ESYT3
ENSGALG00000015356	0.404439	2.3844	0.0964589	0.999866	IFT57
ENSGALG00000004144	-0.301456	5.33849	0.096714	0.999866	DDX21
ENSGALG00000026028	-0.509923	1.05444	0.0967437	0.999866	SREK1IP1
ENSGALG00000001768	0.793238	0.0682366	0.0969404	0.999866	TENM2
ENSGALG00000003146	0.316773	3.27558	0.0970461	0.999866	CCDC92
ENSGALG00000051043	-0.639848	0.355707	0.0971953	0.999866	ENSGALG00000051043
ENSGALG00000000560	-0.604486	2.48847	0.0972185	0.999866	PI16
ENSGALG00000032588	-0.381314	4.41805	0.0972354	0.999866	ARPC1B
ENSGALG00000011812	-0.419179	6.14848	0.097452	0.999866	Sult1d1
ENSGALG00000008272	0.33281	8.38873	0.0976049	0.999866	TMED3
ENSGALG00000015004	-0.282594	4.08606	0.0977448	0.999866	RIOK3
ENSGALG00000010707	0.669027	0.334781	0.0978255	0.999866	GPR68
ENSGALG00000040704	0.389851	2.95613	0.0979879	0.999866	SPIN1
ENSGALG00000002341	0.266861	5.37756	0.0980169	0.999866	AP3S1
ENSGALG00000000557	-0.433423	3.85102	0.0980474	0.999866	ETNK2
ENSGALG00000001168	-0.245412	6.09221	0.0981443	0.999866	POLR2C
ENSGALG00000021525	-0.362374	4.06546	0.0981874	0.999866	ISLR
ENSGALG00000001335	0.16231	7.42109	0.0982599	0.999866	TVP23B
ENSGALG00000005208	-0.339705	3.3417	0.0983598	0.999866	S1PR1
ENSGALG00000038461	-0.442231	2.07506	0.0984652	0.999866	FECH
ENSGALG00000007689	0.442114	1.47438	0.0988001	0.999866	CCDC84
ENSGALG00000007653	0.210793	4.66746	0.0988062	0.999866	RAE1
ENSGALG00000035749	-0.468533	1.51097	0.098863	0.999866	MZT2B
ENSGALG00000009963	-1.42937	0.629245	0.0989594	0.999866	LYZ
ENSGALG00000034903	0.316825	3.11526	0.0990494	0.999866	ZNF275
ENSGALG00000008991	0.296568	3.64913	0.0992435	0.999866	VPS39
ENSGALG00000002984	-0.324709	3.27285	0.0993733	0.999866	RAB24
ENSGALG00000001054	0.168949	7.77285	0.0994243	0.999866	TGIF2-RAB5IF
ENSGALG00000033498	-0.578914	6.5135	0.0995023	0.999866	HSPA5
ENSGALG00000053016	-0.570221	1.79374	0.0996242	0.999866	ENSGALG00000053016
ENSGALG00000005021	0.234127	4.48209	0.099648	0.999866	RAB43
ENSGALG00000007687	0.157397	5.9796	0.0997059	0.999866	MAP2K1
ENSGALG00000050403	-0.614498	1.06132	0.0999877	0.999866	LYPD1
ENSGALG00000032249	0.365558	2.8602	0.100445	0.999866	MAX
ENSGALG00000002820	-0.26371	3.23704	0.100769	0.999866	DFFA
ENSGALG00000039811	0.414083	2.35601	0.100863	0.999866	NIPA1
ENSGALG00000006040	0.258948	4.6926	0.100956	0.999866	UCKL1
ENSGALG00000015939	0.246039	5.37851	0.10099	0.999866	THNSL2
ENSGALG00000041547	-0.655071	1.05247	0.101145	0.999866	DCP1A
ENSGALG00000009293	0.288128	3.80788	0.101202	0.999866	CHN1
ENSGALG00000007945	-0.654091	0.897091	0.101202	0.999866	CRYAB
ENSGALG00000002081	-0.737449	0.0752307	0.101301	0.999866	MMP28
ENSGALG00000006836	0.329495	3.03889	0.101314	0.999866	SNX21
ENSGALG00000028318	0.646021	4.6009	0.101378	0.999866	CDKN1A
ENSGALG00000054992	-0.893854	8.27777	0.101639	0.999866	LOC107054567
ENSGALG00000009752	0.289943	5.9478	0.101653	0.999866	C1GALT1
ENSGALG00000006758	-0.37874	3.2348	0.101653	0.999866	C1QTNF5
ENSGALG00000034735	0.213725	5.72236	0.101987	0.999866	GLUD1
ENSGALG00000009496	0.313623	2.78919	0.102122	0.999866	NAF1
ENSGALG00000008207	-0.242917	4.62324	0.10233	0.999866	FBXW8
ENSGALG00000014262	0.559606	0.963924	0.102569	0.999866	APBB2
ENSGALG00000012319	-0.594402	0.691434	0.103015	0.999866	SLC9B1
ENSGALG00000039499	0.725888	0.546483	0.103024	0.999866	LRRCC1
ENSGALG00000009013	0.250239	5.50715	0.103158	0.999866	MKKS
ENSGALG00000002308	0.26079	3.41254	0.103355	0.999866	COMMD10
ENSGALG00000006334	0.246957	5.88595	0.103362	0.999866	LAP3
ENSGALG00000021135	-0.704829	1.15512	0.103408	0.999866	HAPLN3
ENSGALG00000054430	-0.338411	3.11805	0.10348	0.999866	GLYCTK
ENSGALG00000037453	-0.695292	0.248386	0.103551	0.999866	TERF1
ENSGALG00000001375	-0.249192	4.42731	0.103708	0.999866	COX10
ENSGALG00000002225	0.267323	4.09589	0.103895	0.999866	RFFL
ENSGALG00000020342	-0.43004	2.62265	0.104173	0.999866	ABHD12B
ENSGALG00000002112	-0.729639	2.42638	0.10442	0.999866	CSF3R
ENSGALG00000034456	-0.352086	5.05427	0.104506	0.999866	PRELP
ENSGALG00000004425	0.322883	3.29339	0.104745	0.999866	SCAMP1
ENSGALG00000030930	0.329699	9.93553	0.104765	0.999866	LOC421506
ENSGALG00000026605	0.398736	2.78298	0.105008	0.999866	BAG2
ENSGALG00000030979	0.270581	3.73074	0.105064	0.999866	MKS1
ENSGALG00000010025	0.319819	4.97299	0.105168	0.999866	SNX6
ENSGALG00000030603	-0.660903	0.318696	0.105263	0.999866	ANTXR1
ENSGALG00000013218	-0.566096	1.72621	0.105585	0.999866	C3AR1
ENSGALG00000015073	0.204712	7.99802	0.10568	0.999866	TMEM39A
ENSGALG00000012834	-0.635469	2.45262	0.105788	0.999866	AKR1D1
ENSGALG00000044985	-0.583875	0.91228	0.105792	0.999866	MISP
ENSGALG00000001568	0.14119	6.5624	0.106065	0.999866	NFS1
ENSGALG00000004237	0.173694	7.82121	0.106368	0.999866	PRKAR1A
ENSGALG00000041233	-0.496672	1.34117	0.106386	0.999866	ENSGALG00000041233
ENSGALG00000050075	-0.508952	1.18335	0.106731	0.999866	TMEM35A
ENSGALG00000010401	-0.237011	5.42486	0.106762	0.999866	EIF2A
ENSGALG00000012546	-0.443711	2.11621	0.106807	0.999866	MCM5
ENSGALG00000002818	-0.34328	2.62897	0.106821	0.999866	VAT1
ENSGALG00000009249	0.424398	3.29476	0.106874	0.999866	UBR1
ENSGALG00000009628	-0.288854	3.88812	0.106987	0.999866	Kctd12b
ENSGALG00000012454	-0.515018	1.32791	0.107037	0.999866	CYTH4
ENSGALG00000040426	0.334622	5.09584	0.107129	0.999866	CREG1
ENSGALG00000039380	0.264334	6.11038	0.107275	0.999866	TBC1D1
ENSGALG00000001476	0.182732	6.46527	0.107468	0.999866	RAP1A
ENSGALG00000015069	-0.262814	3.94541	0.107469	0.999866	B4GALT4
ENSGALG00000008176	0.339378	2.15791	0.10754	0.999866	ASB3
ENSGALG00000021340	-0.688313	6.81198	0.107574	0.999866	CA9
ENSGALG00000023933	-0.642439	1.76896	0.107579	0.999866	G0S2
ENSGALG00000008939	-0.287599	4.61171	0.107608	0.999866	FUBP1
ENSGALG00000004034	0.162872	6.42994	0.107746	0.999866	CAPZB
ENSGALG00000009300	-0.27104	3.73588	0.107801	0.999866	NUMB
ENSGALG00000041086	-0.194747	4.72316	0.107856	0.999866	MRPL15
ENSGALG00000037177	-0.221071	4.60936	0.107939	0.999866	TSNAX
ENSGALG00000030005	-0.710962	0.670504	0.108247	0.999866	IGSF1
ENSGALG00000010411	0.236699	6.54091	0.108275	0.999866	RNF13
ENSGALG00000011608	-0.557778	1.04705	0.108581	0.999866	INF2
ENSGALG00000006174	0.703834	0.203547	0.108807	0.999866	VSTM4
ENSGALG00000000920	-0.362818	3.83525	0.108836	0.999866	CGN
ENSGALG00000015878	0.727445	0.0473874	0.108927	0.999866	LCA5
ENSGALG00000014691	0.427741	2.81879	0.108954	0.999866	PHAX
ENSGALG00000007967	-0.277377	3.35506	0.108966	0.999866	FDXACB1
ENSGALG00000028774	-0.304336	5.22238	0.109106	0.999866	S100A10
ENSGALG00000008229	0.154147	8.06699	0.109396	0.999866	ALDH7A1
ENSGALG00000004705	0.181824	6.57979	0.109399	0.999866	BUD31
ENSGALG00000030475	0.178527	5.37873	0.109471	0.999866	SCO1
ENSGALG00000026613	-0.620913	1.83631	0.109766	0.999866	S100A4
ENSGALG00000004319	0.351157	2.5117	0.10985	0.999866	NUDT13
ENSGALG00000039855	0.529689	1.74344	0.109857	0.999866	SNX29
ENSGALG00000045212	-0.446895	1.80951	0.109884	0.999866	PLCD3
ENSGALG00000006992	-0.749437	2.03602	0.109929	0.999866	MMP9
ENSGALG00000052537	-0.411935	5.1969	0.110036	0.999866	ENSGALG00000052537
ENSGALG00000005295	-0.302609	3.37093	0.110078	0.999866	BCAS3
ENSGALG00000034099	0.260303	4.52922	0.110406	0.999866	ATP6V1C1
ENSGALG00000043909	0.700321	6.45287	0.110425	0.999866	MSMB
ENSGALG00000038385	0.194982	7.03132	0.110532	0.999866	MTFR1
ENSGALG00000007162	0.177243	7.40692	0.11065	0.999866	SELENOS
ENSGALG00000028265	0.175826	8.6918	0.110676	0.999866	SURF4
ENSGALG00000029565	0.419675	2.31011	0.110926	0.999866	ENSGALG00000029565
ENSGALG00000052649	-0.638646	2.2124	0.111165	0.999866	H2B-V
ENSGALG00000041238	-0.491761	1.49579	0.11151	0.999866	LOC417113
ENSGALG00000008870	0.158624	5.94503	0.11151	0.999866	ZDHHC6
ENSGALG00000033954	0.192392	7.057	0.111609	0.999866	TMEM248
ENSGALG00000012277	-0.478045	3.2927	0.111784	0.999866	MAFF
ENSGALG00000035487	-0.235696	5.03019	0.111899	0.999866	SP1
ENSGALG00000002138	0.330375	4.46864	0.111932	0.999866	HYAL2
ENSGALG00000041273	0.613065	1.10643	0.11206	0.999866	KIAA0319
ENSGALG00000003652	0.20812	4.27803	0.112156	0.999866	ATAD1
ENSGALG00000015378	0.508707	0.857749	0.112198	0.999866	ABHD10
ENSGALG00000028982	-0.503552	2.39019	0.112382	0.999866	CMPK2
ENSGALG00000038428	-0.55337	1.62244	0.112587	0.999866	ENSGALG00000038428
ENSGALG00000001370	-0.600504	0.828535	0.112793	0.999866	ADAMTS8
ENSGALG00000039523	-0.345617	3.12714	0.112856	0.999866	MRM1
ENSGALG00000043583	0.445627	4.89562	0.112859	0.999866	SCG3
ENSGALG00000037769	0.736864	0.0388917	0.112984	0.999866	NEBL
ENSGALG00000040291	-0.447184	1.88752	0.113022	0.999866	LOC107056274
ENSGALG00000026558	-0.276835	3.43021	0.113132	0.999866	ZNF362
ENSGALG00000007882	-0.286366	3.1839	0.113147	0.999866	C24H11orf57
ENSGALG00000011697	0.177482	6.09799	0.113397	0.999866	SEC22A
ENSGALG00000014787	0.162935	6.3213	0.113405	0.999866	SLC30A5
ENSGALG00000007044	0.17618	5.50118	0.11365	0.999866	METTL9
ENSGALG00000030845	-0.489433	1.65237	0.113884	0.999866	ENHO
ENSGALG00000016283	0.73115	0.0267179	0.113934	0.999866	BEND6
ENSGALG00000001596	-0.246238	3.88322	0.114214	0.999866	MLLT1
ENSGALG00000042551	-0.401927	2.37222	0.114463	0.999866	PSD
ENSGALG00000016245	0.337693	2.61089	0.114468	0.999866	BCOR
ENSGALG00000002312	0.779344	2.89162	0.114569	0.999866	TMEM132E
ENSGALG00000008270	-0.523845	1.0634	0.114591	0.999866	CALHM2
ENSGALG00000004893	-0.380921	3.00656	0.114698	0.999866	TMEM119
ENSGALG00000047283	-0.605955	3.1319	0.114987	0.999866	LGALS3BP
ENSGALG00000049034	-0.53515	0.975467	0.115125	0.999866	MAP10
ENSGALG00000001708	-0.183885	5.19836	0.115166	0.999866	MED1
ENSGALG00000004796	0.136239	7.59364	0.115307	0.999866	CDC42
ENSGALG00000010481	0.220436	6.24895	0.115647	0.999866	CMPK1
ENSGALG00000009927	0.21114	6.75961	0.115739	0.999866	RAP1B
ENSGALG00000039897	-0.188018	5.57612	0.115764	0.999866	FBXO22
ENSGALG00000038192	0.461898	3.67005	0.1158	0.999866	ENSGALG00000038192
ENSGALG00000014166	0.26942	4.11981	0.115859	0.999866	TSPO
ENSGALG00000028512	0.349728	2.2672	0.115872	0.999866	LCOR
ENSGALG00000044326	-0.489408	3.3619	0.115941	0.999866	LGALS3BP
ENSGALG00000047516	0.426859	2.05416	0.116028	0.999866	CCDC107
ENSGALG00000016185	0.349144	2.37338	0.116167	0.999866	SLC37A1
ENSGALG00000010020	-0.367221	3.32742	0.116182	0.999866	TTC7A
ENSGALG00000001925	0.259691	3.30649	0.11628	0.999866	GNB1L
ENSGALG00000027096	-0.315903	6.14917	0.116326	0.999866	LGALSL
ENSGALG00000005315	0.316898	3.72655	0.116686	0.999866	RPUSD1
ENSGALG00000006327	0.276818	5.36344	0.116687	0.999866	FBXL21
ENSGALG00000006731	-0.318524	3.09954	0.116747	0.999866	TAF3
ENSGALG00000027950	0.206931	6.63505	0.117069	0.999866	TXNDC17
ENSGALG00000011744	-0.425912	1.75552	0.117087	0.999866	KALRN
ENSGALG00000001252	0.79655	0.214592	0.117134	0.999866	CREB3L3
ENSGALG00000014934	0.420521	1.87123	0.117181	0.999866	HS3ST1
ENSGALG00000028924	-0.766865	0.799121	0.117181	0.999866	S100A16
ENSGALG00000009606	0.490618	1.43408	0.117569	0.999866	ADAM7
ENSGALG00000015490	0.492481	1.04718	0.117591	0.999866	FBXL4
ENSGALG00000003549	0.328206	4.25492	0.11767	0.999866	MTG1
ENSGALG00000000280	0.487974	1.14136	0.117753	0.999866	EFNA5
ENSGALG00000007326	0.208157	6.69128	0.117876	0.999866	PMM2
ENSGALG00000044071	-0.678337	0.272427	0.117967	0.999866	ABI3
ENSGALG00000013893	0.608751	0.436289	0.118049	0.999866	MNS1
ENSGALG00000038789	-0.539022	1.5003	0.118105	0.999866	CLIC3
ENSGALG00000053399	-0.518748	0.754783	0.118458	0.999866	DHX57
ENSGALG00000008807	0.278351	3.46393	0.118599	0.999866	DCUN1D1
ENSGALG00000012336	0.281411	5.67052	0.118698	0.999866	STXBP5
ENSGALG00000012721	-0.23767	5.13457	0.119074	0.999866	C2H6orf52
ENSGALG00000002085	-0.231545	4.22179	0.119125	0.999866	FZR1
ENSGALG00000012017	-0.319211	4.18972	0.119334	0.999866	DAAM1
ENSGALG00000010244	0.233754	6.86294	0.119555	0.999866	AKR1A1
ENSGALG00000029571	0.281816	3.23378	0.119702	0.999866	PIP4P2
ENSGALG00000001605	-0.435998	1.81301	0.119799	0.999866	PPM1J
ENSGALG00000045163	0.259322	4.44686	0.119923	0.999866	APH1A
ENSGALG00000027571	-0.600474	2.89541	0.120003	0.999866	HIST1H2B7L2
ENSGALG00000004174	0.212718	5.21985	0.120044	0.999866	VPS26A
ENSGALG00000005559	-0.212734	4.66791	0.120109	0.999866	MRPS23
ENSGALG00000029304	0.204926	6.0072	0.120183	0.999866	SMARCD2
ENSGALG00000016590	0.734988	0.143325	0.120221	0.999866	TLR7
ENSGALG00000038636	-0.404932	5.05533	0.120274	0.999866	LAPTM5
ENSGALG00000008860	-0.328656	3.45288	0.120345	0.999866	LONRF3
ENSGALG00000031982	0.313433	7.26353	0.120603	0.999866	SDF2L1
ENSGALG00000001583	-0.520856	0.90822	0.120631	0.999866	TRAF1
ENSGALG00000007311	-0.519405	8.02462	0.120688	0.999866	CLDN2
ENSGALG00000000724	0.228211	4.62969	0.120726	0.999866	PM20D1
ENSGALG00000007466	0.628632	0.842786	0.121033	0.999866	EDNRB2
ENSGALG00000011630	-0.544742	0.676591	0.121175	0.999866	GLI3
ENSGALG00000035903	-0.336513	2.91482	0.12122	0.999866	TENT5A
ENSGALG00000011962	-0.681279	0.150165	0.121271	0.999866	NDNF
ENSGALG00000006838	-0.442258	1.84394	0.121299	0.999866	TF
ENSGALG00000030943	0.533779	0.980519	0.121351	0.999866	KRAS
ENSGALG00000017010	0.202667	4.25048	0.121363	0.999866	SPRYD7
ENSGALG00000016845	0.189159	4.98006	0.121423	0.999866	NAXD
ENSGALG00000010643	0.288577	4.02785	0.121618	0.999866	ZYG11B
ENSGALG00000006502	-0.459148	1.53384	0.121764	0.999866	PCGF5
ENSGALG00000051335	-0.355554	2.45582	0.121844	0.999866	INO80C
ENSGALG00000021685	0.405515	4.2804	0.122112	0.999866	SERINC2
ENSGALG00000004107	0.18848	10.1037	0.122206	0.999866	ITM2A
ENSGALG00000004722	0.742624	0.319501	0.12222	0.999866	ASPN
ENSGALG00000017200	0.20628	4.61543	0.122297	0.999866	MTMR2
ENSGALG00000052959	-0.668738	0.165817	0.122331	0.999866	ENSGALG00000052959
ENSGALG00000014115	-0.354873	2.28124	0.122666	0.999866	SLAIN2
ENSGALG00000014078	0.30736	3.27912	0.12271	0.999866	DCUN1D4
ENSGALG00000016922	0.383432	2.22704	0.122835	0.999866	COMMD6
ENSGALG00000030025	-1.12681	4.03995	0.123085	0.999866	FABP4
ENSGALG00000014897	-0.625642	0.37628	0.123281	0.999866	TYMS
ENSGALG00000012153	0.555365	0.820193	0.123304	0.999866	METTL15
ENSGALG00000036962	-0.220718	4.59971	0.123366	0.999866	KPNB1
ENSGALG00000019231	-0.656751	0.265116	0.123489	0.999866	CD200R1
ENSGALG00000000011	0.280507	3.34057	0.123506	0.999866	C10orf88
ENSGALG00000011450	-0.470788	1.45794	0.123509	0.999866	LTC4S
ENSGALG00000031615	-0.477593	4.3523	0.123535	0.999866	FAIM2
ENSGALG00000050481	0.770904	0.0016839	0.123766	0.999866	LYST
ENSGALG00000033171	-0.650489	1.81335	0.124208	0.999866	TGM4
ENSGALG00000040948	-0.451316	1.25661	0.124429	0.999866	ZMAT3
ENSGALG00000052529	-0.234515	3.78305	0.124546	0.999866	RNF4
ENSGALG00000041783	0.229123	4.07719	0.124723	0.999866	TMEM19
ENSGALG00000012311	0.137163	6.75253	0.124757	0.999866	UBE2D3
ENSGALG00000003503	-0.323876	3.69151	0.124811	0.999866	MYBL2
ENSGALG00000040270	-0.311025	3.56043	0.124938	0.999866	ZNF687
ENSGALG00000003122	-0.470584	4.00413	0.124987	0.999866	ZFAND2A
ENSGALG00000000703	-0.298625	4.19771	0.125141	0.999866	SLC45A3
ENSGALG00000049137	-0.42112	2.10259	0.125331	0.999866	SHLD1
ENSGALG00000045228	0.49004	1.65595	0.125404	0.999866	PTCRA
ENSGALG00000013002	0.293447	10.3187	0.125492	0.999866	DAP
ENSGALG00000006482	0.631825	0.530632	0.125515	0.999866	FAH
ENSGALG00000036909	0.382947	1.75126	0.125564	0.999866	BEND5
ENSGALG00000039727	0.672465	1.31167	0.125783	0.999866	SLC16A9
ENSGALG00000016636	0.384553	2.01504	0.126034	0.999866	ARSH
ENSGALG00000030706	0.53653	0.889477	0.126097	0.999866	MAP3K6
ENSGALG00000027287	0.5288	1.17512	0.126342	0.999866	HK3
ENSGALG00000010825	0.470574	4.33174	0.126404	0.999866	AGR2
ENSGALG00000015015	0.699309	1.84434	0.126477	0.999866	CYTL1
ENSGALG00000038635	0.213245	6.67531	0.126531	0.999866	MYL12A
ENSGALG00000054542	0.553167	0.559986	0.126554	0.999866	ENSGALG00000054542
ENSGALG00000048639	0.314482	2.86267	0.126554	0.999866	ENSGALG00000048639
ENSGALG00000014067	-0.16461	5.95458	0.126717	0.999866	SGTA
ENSGALG00000052016	-0.626085	0.462086	0.126852	0.999866	ADRA2B
ENSGALG00000007691	0.331433	2.80561	0.127284	0.999866	ARMC9
ENSGALG00000037953	-0.31991	5.1794	0.127598	0.999866	TUBA1A
ENSGALG00000016323	-0.219223	4.90861	0.127696	0.999866	PDK3
ENSGALG00000019276	0.578208	4.09797	0.127734	0.999866	SLCO1B1
ENSGALG00000000407	0.272881	2.84193	0.127738	0.999866	LSM7
ENSGALG00000003336	-0.620941	0.493374	0.127968	0.999866	DAPK2
ENSGALG00000045478	-0.449588	1.8468	0.128092	0.999866	EXOC3L
ENSGALG00000004653	-0.692814	2.21259	0.128352	0.999866	ENSGALG00000004653
ENSGALG00000047320	-0.489391	3.62567	0.128405	0.999866	MFAP5
ENSGALG00000005249	0.351057	4.31754	0.128588	0.999866	BICD2
ENSGALG00000015403	0.535574	0.983123	0.128663	0.999866	EPHA3
ENSGALG00000011596	-0.433159	2.04737	0.12871	0.999866	PTPN4
ENSGALG00000026271	0.253747	3.44896	0.128723	0.999866	TM2D3
ENSGALG00000015268	0.294559	2.92834	0.128752	0.999866	NUDT12
ENSGALG00000028340	-0.270983	2.90408	0.128789	0.999866	ENSGALG00000028340
ENSGALG00000034196	-0.767645	0.0881478	0.128988	0.999866	WNT2B
ENSGALG00000009382	0.846556	0.77496	0.129008	0.999866	CAPN8
ENSGALG00000004224	-0.242981	3.46555	0.129337	0.999866	MAD1L1
ENSGALG00000016241	0.198378	5.98733	0.129443	0.999866	ATP6AP2
ENSGALG00000052286	0.41245	4.13285	0.129475	0.999866	MGAT1
ENSGALG00000054999	-0.519574	1.01311	0.129571	0.999866	COL16A1
ENSGALG00000032850	0.338673	4.02435	0.129656	0.999866	STK3
ENSGALG00000040504	-0.4113	2.18177	0.129892	0.999866	GGT5
ENSGALG00000003283	-0.461699	2.91413	0.130013	0.999866	THBS4
ENSGALG00000008237	0.346125	4.54163	0.130023	0.999866	GRAMD2B
ENSGALG00000014992	0.325977	3.23141	0.130232	0.999866	TMEM128
ENSGALG00000008926	0.300153	4.23027	0.130248	0.999866	CADPS2
ENSGALG00000043733	0.183688	5.59141	0.130335	0.999866	TMEM50A
ENSGALG00000016894	0.18483	9.29537	0.13066	0.999866	DNAJC3
ENSGALG00000007762	-0.21232	4.04306	0.130695	0.999866	CREBBP
ENSGALG00000052935	0.34927	1.99136	0.130744	0.999866	TNFRSF9
ENSGALG00000041563	-0.518661	1.30088	0.131179	0.999866	UNC80
ENSGALG00000013821	-0.300426	3.22497	0.131185	0.999866	GEMIN6
ENSGALG00000025915	0.294077	3.69249	0.131266	0.999866	ARRDC3
ENSGALG00000012355	0.158058	5.68966	0.131501	0.999866	DARS
ENSGALG00000029617	0.874964	0.0782644	0.131735	0.999866	COL17A1
ENSGALG00000026383	0.238232	8.35592	0.131745	0.999866	TMSB4Y
ENSGALG00000037933	0.38229	2.73283	0.131777	0.999866	Fsbp
ENSGALG00000027334	0.2094	4.88859	0.13178	0.999866	NIPSNAP3A
ENSGALG00000009275	0.237734	6.71682	0.131915	0.999866	TMEM63A
ENSGALG00000005087	-0.415034	1.91771	0.132074	0.999866	FAM83G
ENSGALG00000006083	0.390286	2.45714	0.132183	0.999866	LMINA
ENSGALG00000042895	-0.302859	4.38756	0.132242	0.999866	BCAR1
ENSGALG00000000379	-0.432758	2.47574	0.132341	0.999866	ITGB3
ENSGALG00000013072	0.491202	2.1185	0.13246	0.999866	AKR1C2
ENSGALG00000052983	0.389139	6.91883	0.132534	0.999866	ENSGALG00000052983
ENSGALG00000008220	0.155576	8.04624	0.132627	0.999866	BZW1
ENSGALG00000004598	-0.844562	0.0771477	0.133114	0.999866	CUX2
ENSGALG00000026816	0.488259	1.41471	0.133254	0.999866	Pitpnc1
ENSGALG00000047574	0.441638	3.06176	0.133267	0.999866	SLC39A7
ENSGALG00000002510	0.232451	5.62177	0.13333	0.999866	IP6K1
ENSGALG00000012473	0.176475	5.30632	0.133366	0.999866	MMADHC
ENSGALG00000010283	-0.272241	4.01859	0.133412	0.999866	GTF2E2
ENSGALG00000002197	-0.191021	8.46457	0.133505	0.999866	NPM1
ENSGALG00000001817	-0.169204	4.89686	0.133705	0.999866	CTCF
ENSGALG00000037203	0.1572	8.71462	0.133747	0.999866	CTNNB1
ENSGALG00000048374	-0.43453	1.86667	0.133781	0.999866	ENSGALG00000048374
ENSGALG00000006167	0.419639	2.36767	0.133783	0.999866	LRRC8B
ENSGALG00000042764	0.186284	4.86616	0.134003	0.999866	COG5
ENSGALG00000006565	0.441757	9.08489	0.134011	0.999866	GGT1
ENSGALG00000003359	0.150454	6.1524	0.134093	0.999866	RAB5C
ENSGALG00000016563	-0.662966	0.0472647	0.134135	0.999866	ASB9
ENSGALG00000006261	0.159065	6.9961	0.134513	0.999866	SELENOF
ENSGALG00000032280	0.178903	4.76875	0.134745	0.999866	NUP88
ENSGALG00000015006	0.479161	1.99803	0.135309	0.999866	MAB21L3
ENSGALG00000001161	-0.307262	2.80747	0.135341	0.999866	FLI1
ENSGALG00000033783	-0.716825	0.170055	0.135457	0.999866	FER1L6
ENSGALG00000012170	0.2709	4.95762	0.135522	0.999866	LIN7C
ENSGALG00000005685	-0.612447	0.0845606	0.135639	0.999866	KSR1
ENSGALG00000007308	-0.200928	4.7505	0.135698	0.999866	RAB35
ENSGALG00000033671	0.458999	2.07666	0.135752	0.999866	FREM2
ENSGALG00000010118	-0.432474	1.44501	0.135838	0.999866	MIPOL1
ENSGALG00000006867	-0.192056	4.53681	0.136263	0.999866	QRICH1
ENSGALG00000036566	-0.450621	2.00975	0.136331	0.999866	LOC422171
ENSGALG00000009879	0.172583	7.01736	0.136441	0.999866	TMBIM4
ENSGALG00000001624	-0.223601	3.41621	0.136616	0.999866	CWC25
ENSGALG00000029416	0.714963	0.0584001	0.136623	0.999866	TRPC6
ENSGALG00000011448	0.216286	3.41602	0.136646	0.999866	ERI1
ENSGALG00000033758	-0.610718	0.600397	0.136647	0.999866	ENSGALG00000033758
ENSGALG00000005460	-0.401756	4.32812	0.136863	0.999866	SLCO4A1
ENSGALG00000006563	-0.513963	1.50786	0.136895	0.999866	SEMA3D
ENSGALG00000017011	-0.268934	3.00982	0.137086	0.999866	TRIM13
ENSGALG00000003537	0.686138	0.422275	0.137093	0.999866	SGK2
ENSGALG00000009093	-0.243058	4.66005	0.137145	0.999866	PNO1
ENSGALG00000043052	-0.647564	1.28678	0.137148	0.999866	CD1D
ENSGALG00000003891	-0.316792	2.43256	0.137204	0.999866	ZNF423
ENSGALG00000007713	0.713151	0.419664	0.137446	0.999866	CD300C
ENSGALG00000027696	0.381866	2.64073	0.137577	0.999866	LOC425795
ENSGALG00000044339	-0.475697	1.45891	0.137577	0.999866	JAML
ENSGALG00000021225	0.415258	2.05781	0.137616	0.999866	CDCA9
ENSGALG00000002528	0.199803	5.75547	0.137654	0.999866	DNAJC18
ENSGALG00000017272	0.271802	6.64977	0.137677	0.999866	VWF
ENSGALG00000038858	0.164115	5.20214	0.137734	0.999866	ZFP64
ENSGALG00000015485	0.182381	4.95246	0.137739	0.999866	ACP6
ENSGALG00000052612	0.292377	9.99017	0.1379	0.999866	RPS27L
ENSGALG00000013061	0.32602	2.60355	0.137902	0.999866	TENT4A
ENSGALG00000054784	0.688524	0.135206	0.137954	0.999866	GALNT5
ENSGALG00000006564	0.27365	7.52394	0.138169	0.999866	DNAJB11
ENSGALG00000012974	-0.24324	4.45328	0.138333	0.999866	WASHC1
ENSGALG00000005647	0.357751	5.0527	0.138355	0.999866	ABCD3
ENSGALG00000026315	-0.33474	2.85736	0.138391	0.999866	RAB34
ENSGALG00000010187	0.557976	0.582407	0.138623	0.999866	SLC1A1
ENSGALG00000015002	-0.226458	4.21731	0.13867	0.999866	MRPS27
ENSGALG00000004899	0.199035	6.40531	0.13892	0.999866	PEPD
ENSGALG00000009128	0.249781	2.93411	0.138978	0.999866	CXorf40B
ENSGALG00000040783	-0.233595	3.96896	0.139119	0.999866	MAP4
ENSGALG00000028691	0.272875	3.58983	0.139155	0.999866	MPG
ENSGALG00000004614	-0.410403	2.83745	0.13932	0.999866	NPL
ENSGALG00000038374	0.469281	0.892171	0.139357	0.999866	SNX20
ENSGALG00000015351	0.391079	1.79678	0.139417	0.999866	CBLB
ENSGALG00000050980	0.583536	0.547448	0.139426	0.999866	ENSGALG00000050980
ENSGALG00000042123	-0.496952	2.86218	0.139465	0.999866	CLDN23
ENSGALG00000000712	0.220056	5.61519	0.139979	0.999866	RAB29
ENSGALG00000033195	-0.423809	1.49479	0.140116	0.999866	IGF2BP2
ENSGALG00000024298	-0.653602	0.384538	0.140123	0.999866	ADAMTSL5
ENSGALG00000005128	0.373661	2.2093	0.140184	0.999866	PTPDC1
ENSGALG00000014765	0.399428	2.56462	0.140214	0.999866	TRIM23
ENSGALG00000053552	-0.369908	3.00154	0.140218	0.999866	IER5L
ENSGALG00000028985	-0.404169	1.55243	0.140242	0.999866	LOC426355
ENSGALG00000027920	0.426451	3.67721	0.140336	0.999866	CPLX2
ENSGALG00000015590	0.361519	3.82922	0.140393	0.999866	MANEA
ENSGALG00000040582	-0.630708	0.831851	0.140442	0.999866	LMX1B
ENSGALG00000001042	-0.199814	5.88429	0.14051	0.999866	MTMR4
ENSGALG00000008920	-0.262325	4.49365	0.140609	0.999866	NDOR1
ENSGALG00000008555	0.176645	5.43284	0.140629	0.999866	MXI1
ENSGALG00000012513	0.253749	4.08277	0.140873	0.999866	STAM2
ENSGALG00000009722	-0.46835	1.3149	0.140906	0.999866	DYNC1I1
ENSGALG00000001073	-0.496557	0.929676	0.140952	0.999866	NR6A1
ENSGALG00000006221	0.628779	1.23127	0.140963	0.999866	KIF1A
ENSGALG00000018264	0.583541	0.483638	0.141124	0.999866	MIRLET7D
ENSGALG00000030481	-0.313839	2.83067	0.141231	0.999866	RAB40C
ENSGALG00000043727	-0.693148	3.02131	0.141372	0.999866	NR4A1
ENSGALG00000016479	0.198059	7.92814	0.141422	0.999866	LAPTM4A
ENSGALG00000042297	0.279929	4.99862	0.141645	0.999866	ANKRD13D
ENSGALG00000051598	0.187594	7.31506	0.1418	0.999866	SERF1A
ENSGALG00000017323	0.405774	1.42854	0.14182	0.999866	FAM168A
ENSGALG00000017072	-0.296724	6.27034	0.142359	0.999866	N4BP2L1
ENSGALG00000006037	-0.328941	3.72051	0.142364	0.999866	MCM2
ENSGALG00000041236	-0.50333	1.3817	0.142545	0.999866	CBX7
ENSGALG00000001613	-0.223928	5.3632	0.142549	0.999866	GNL3
ENSGALG00000012484	-0.399838	2.34884	0.142654	0.999866	RIF1
ENSGALG00000002504	0.524133	0.983914	0.142701	0.999866	RO60
ENSGALG00000040754	-0.670042	0.431951	0.142807	0.999866	CYP1C1
ENSGALG00000038923	-0.484727	1.33476	0.143561	0.999866	CES3
ENSGALG00000029768	-0.701706	0.504211	0.143744	0.999866	PTGDR
ENSGALG00000003794	0.171669	5.44844	0.144048	0.999866	SLC35E1
ENSGALG00000009985	0.268081	3.26848	0.144074	0.999866	LSM6
ENSGALG00000007758	-0.41325	1.96396	0.144091	0.999866	OSBP2
ENSGALG00000030886	0.704875	10.9653	0.144312	0.999866	PTGDS
ENSGALG00000001373	-0.419129	2.73661	0.144432	0.999866	TRAF3IP3
ENSGALG00000012747	-0.360445	4.282	0.144556	0.999866	NEDD9
ENSGALG00000031866	0.715701	0.412699	0.144769	0.999866	LOC423605
ENSGALG00000004231	-0.399001	2.79507	0.144783	0.999866	IFNLR1
ENSGALG00000034396	0.154171	5.4347	0.144926	0.999866	TMEM50B
ENSGALG00000038722	-0.239473	4.7865	0.14508	0.999866	SORBS1
ENSGALG00000040366	0.254987	5.76462	0.145182	0.999866	NDUFAF6
ENSGALG00000035578	-0.223403	3.8388	0.145193	0.999866	RBM6
ENSGALG00000007216	0.307287	4.13162	0.145446	0.999866	TVP23A
ENSGALG00000026674	0.507477	0.667205	0.145585	0.999866	CIB2
ENSGALG00000001540	-0.178263	4.49555	0.145655	0.999866	SF3A3
ENSGALG00000022887	0.616914	0.147188	0.145782	0.999866	KBTBD11
ENSGALG00000008301	0.405165	1.77063	0.145789	0.999866	FAM185A
ENSGALG00000055106	0.62484	0.257244	0.145913	0.999866	ENSGALG00000055106
ENSGALG00000032796	-0.710115	10.693	0.146021	0.999866	PRSS2
ENSGALG00000014835	-0.389349	5.93313	0.146137	0.999866	C7
ENSGALG00000017112	0.216006	4.37276	0.146417	0.999866	MTMR6
ENSGALG00000001258	-0.199284	5.8907	0.14685	0.999866	NUMA1
ENSGALG00000010593	0.497584	1.58036	0.146922	0.999866	GALC
ENSGALG00000010412	-0.393162	1.55305	0.146932	0.999866	WWTR1
ENSGALG00000014910	-0.464132	1.75789	0.146961	0.999866	COLEC12
ENSGALG00000037727	0.268114	3.72383	0.147027	0.999866	OSGEPL1
ENSGALG00000051398	-0.267116	4.39284	0.14728	0.999866	TMEM14C
ENSGALG00000034801	0.237283	4.00879	0.14729	0.999866	HDHD2
ENSGALG00000027070	-0.247398	5.43591	0.147444	0.999866	TIMP2
ENSGALG00000026373	-0.348544	2.27115	0.147498	0.999866	KCNJ8
ENSGALG00000055053	0.496117	1.11286	0.147601	0.999866	PRSS35
ENSGALG00000008839	0.222509	6.07368	0.147627	0.999866	ATP11B
ENSGALG00000032143	-0.448915	2.11688	0.147688	0.999866	CRISPLD2
ENSGALG00000004197	-0.2011	4.37502	0.147776	0.999866	SUPV3L1
ENSGALG00000011278	0.270987	4.35815	0.148015	0.999866	KAT2B
ENSGALG00000032270	0.330893	2.12604	0.148155	0.999866	NCAPH
ENSGALG00000002682	-0.351004	1.65297	0.148165	0.999866	BRD3
ENSGALG00000010313	-0.266328	3.74236	0.148392	0.999866	MAST2
ENSGALG00000053682	-1.06001	1.01658	0.148456	0.999866	HFE
ENSGALG00000029652	0.265388	3.19162	0.148514	0.999866	OPHN1
ENSGALG00000037980	-0.435449	2.63338	0.148615	0.999866	ENSGALG00000037980
ENSGALG00000011200	0.532202	1.33011	0.148863	0.999866	THBS2
ENSGALG00000015969	0.382037	4.20975	0.148937	0.999866	FAM135A
ENSGALG00000011369	0.589042	2.38431	0.149298	0.999866	LHX8
ENSGALG00000016823	-0.241446	3.97138	0.149343	0.999866	TFDP1
ENSGALG00000042023	-0.303714	4.96107	0.149431	0.999866	ENSGALG00000042023
ENSGALG00000032915	0.270884	4.12711	0.149507	0.999866	CHPF
ENSGALG00000002771	-0.332853	5.57262	0.149564	0.999866	CRIP1
ENSGALG00000002911	-0.504733	1.92767	0.14957	0.999866	MOXD1
ENSGALG00000044342	0.288428	2.4475	0.149712	0.999866	HINT3
ENSGALG00000042222	-0.31006	2.20223	0.14986	0.999866	ENSGALG00000042222
ENSGALG00000020410	-0.35379	2.13819	0.149885	0.999866	TMED8
ENSGALG00000040746	0.158846	4.60708	0.149959	0.999866	CHMP1B
ENSGALG00000016817	-0.417675	1.80133	0.150002	0.999866	RASA3
ENSGALG00000052460	0.359402	2.05496	0.15002	0.999866	CYB5R4
ENSGALG00000028466	-0.332061	3.60375	0.150154	0.999866	IL34
ENSGALG00000008198	0.414517	2.14987	0.150215	0.999866	TPCN3
ENSGALG00000001000	-0.50379	10.6717	0.150413	0.999866	HSPA5
ENSGALG00000030614	0.809005	3.29416	0.150644	0.999866	ADH6
ENSGALG00000046929	0.477644	0.879052	0.150877	0.999866	ENSGALG00000046929
ENSGALG00000030969	-0.256257	7.07297	0.150988	0.999866	CLEC3B
ENSGALG00000033597	-0.41066	1.75414	0.151133	0.999866	ADAMTS13
ENSGALG00000005481	0.35153	3.79563	0.151219	0.999866	ARHGEF3
ENSGALG00000004920	0.189984	4.7569	0.151419	0.999866	TRUB2
ENSGALG00000012410	-0.239309	4.87078	0.151694	0.999866	Z83844.1
ENSGALG00000011518	0.266041	3.00092	0.152025	0.999866	POMGNT2
ENSGALG00000015529	0.248371	4.0848	0.152077	0.999866	WFS1
ENSGALG00000016673	0.379564	1.87744	0.152106	0.999866	TRAM2
ENSGALG00000009545	-0.265015	3.14366	0.152351	0.999866	SLC25A12
ENSGALG00000001642	0.219635	6.93737	0.152621	0.999866	GLT8D1
ENSGALG00000037395	0.221101	3.50817	0.152691	0.999866	UBTD2
ENSGALG00000010010	0.470499	1.70443	0.152779	0.999866	RHOQ
ENSGALG00000010976	0.30203	3.57886	0.152968	0.999866	CCDC126
ENSGALG00000000962	0.289234	3.2237	0.152972	0.999866	PUS3
ENSGALG00000017139	0.420965	2.39521	0.153045	0.999866	ZMYM2
ENSGALG00000045093	0.433602	2.53999	0.153054	0.999866	C12orf50
ENSGALG00000009514	-0.397716	2.2358	0.153184	0.999866	NRCAM
ENSGALG00000043684	0.184195	6.91968	0.153418	0.999866	PSMD13
ENSGALG00000016796	0.308367	3.3013	0.153489	0.999866	C2orf49
ENSGALG00000001559	-0.590486	5.16197	0.153571	0.999866	POMZP3
ENSGALG00000042599	0.217428	5.03536	0.153623	0.999866	TMEM64
ENSGALG00000013583	0.299366	4.6389	0.153712	0.999866	FAM114A1
ENSGALG00000000868	0.226713	5.81812	0.153763	0.999866	RNF121
ENSGALG00000005644	-0.531124	1.51081	0.153952	0.999866	MYO1G
ENSGALG00000038292	0.246592	6.70426	0.154054	0.999866	TMEM258
ENSGALG00000048213	0.450978	1.14838	0.154285	0.999866	ENSGALG00000048213
ENSGALG00000013438	-0.20903	4.07247	0.154323	0.999866	TEX10
ENSGALG00000010903	-0.498572	1.13986	0.154362	0.999866	RASGEF1B
ENSGALG00000034067	-0.659745	0.377016	0.154383	0.999866	FMOD
ENSGALG00000035017	-0.401446	1.81434	0.154417	0.999866	LOC419429
ENSGALG00000043373	0.515936	0.662519	0.154657	0.999866	ARVCF
ENSGALG00000012850	-0.275007	3.92701	0.154818	0.999866	RAB19
ENSGALG00000051954	-0.420558	1.31752	0.155161	0.999866	RBM43
ENSGALG00000012658	0.37613	4.72984	0.155277	0.999866	TCP11L2
ENSGALG00000007555	0.285468	3.29162	0.155438	0.999866	CCND1
ENSGALG00000004323	-0.383096	1.92215	0.155458	0.999866	RASAL2
ENSGALG00000004573	-0.253527	6.47902	0.155519	0.999866	LRRC8A
ENSGALG00000006599	0.362253	4.2211	0.155558	0.999866	ZMYND11
ENSGALG00000008285	0.1992	4.17493	0.155666	0.999866	NAPEPLD
ENSGALG00000009920	0.479868	3.16422	0.155807	0.999866	COCH
ENSGALG00000004986	-0.351495	2.70749	0.155888	0.999866	CERCAM
ENSGALG00000012575	-0.288006	2.67571	0.156111	0.999866	TLE1
ENSGALG00000028608	0.534085	3.03801	0.156409	0.999866	BTC
ENSGALG00000032190	-0.278229	4.11895	0.156541	0.999866	MICAL1
ENSGALG00000047517	0.327072	2.34757	0.156585	0.999866	ZNF653
ENSGALG00000012259	0.161381	6.44752	0.156638	0.999866	UBXN4
ENSGALG00000014528	0.570185	0.744308	0.156732	0.999866	ENO2
ENSGALG00000013155	0.478232	0.968432	0.15674	0.999866	PCBP2
ENSGALG00000028626	0.577482	0.536539	0.157068	0.999866	DCLRE1B
ENSGALG00000037946	0.277562	2.71571	0.157171	0.999866	RBM4
ENSGALG00000045529	-0.507277	0.876668	0.157245	0.999866	RAB15
ENSGALG00000041558	-0.385728	1.80286	0.157539	0.999866	DHX57
ENSGALG00000043405	0.283106	5.7219	0.157626	0.999866	BNIP3L
ENSGALG00000047352	-0.198589	4.1955	0.157669	0.999866	ABCC11
ENSGALG00000043372	-0.625494	0.326002	0.157747	0.999866	RUNX3
ENSGALG00000036076	0.176924	4.66756	0.157757	0.999866	UNC50
ENSGALG00000027332	0.237043	5.13922	0.157781	0.999866	TMEM167A
ENSGALG00000033507	-0.509898	1.00227	0.157849	0.999866	PLCG2
ENSGALG00000001030	0.176793	6.66728	0.15795	0.999866	SCAMP4
ENSGALG00000032420	0.130531	7.27155	0.158068	0.999866	DPAGT1
ENSGALG00000008348	0.201925	10.2686	0.158245	0.999866	PDIA3
ENSGALG00000002470	0.321918	2.70029	0.158258	0.999866	CYP27A1
ENSGALG00000027240	0.194826	7.67739	0.158325	0.999866	TSPAN13
ENSGALG00000005237	0.248225	4.6824	0.15833	0.999866	FGD3
ENSGALG00000004081	0.281858	2.86613	0.158531	0.999866	TMCO4
ENSGALG00000016797	0.365997	3.16172	0.158623	0.999866	FHL2
ENSGALG00000010097	0.288369	2.52022	0.159041	0.999866	GATB
ENSGALG00000027632	0.281891	3.03053	0.159045	0.999866	ACYP2
ENSGALG00000014042	-0.380274	2.32674	0.159213	0.999866	SSPN
ENSGALG00000010284	0.202517	4.72137	0.159459	0.999866	GMPS
ENSGALG00000026663	-0.421736	2.88242	0.159609	0.999866	XCL1
ENSGALG00000050806	0.855282	0.720724	0.159753	0.999866	LOC423629
ENSGALG00000034077	0.473746	1.27041	0.159894	0.999866	KCNK5
ENSGALG00000014276	0.263556	4.1774	0.159895	0.999866	CIR1
ENSGALG00000010740	0.210196	7.10416	0.159924	0.999866	YIPF1
ENSGALG00000001219	0.21709	4.26366	0.159962	0.999866	PIGU
ENSGALG00000030691	0.204925	5.52693	0.160035	0.999866	PPM1B
ENSGALG00000016872	0.184041	5.13068	0.160079	0.999866	PCCA
ENSGALG00000027909	-0.195119	5.64556	0.160182	0.999866	GPN2
ENSGALG00000017196	0.599862	0.325184	0.16039	0.999866	ARHGAP42
ENSGALG00000046739	-0.345846	2.01164	0.160393	0.999866	ZSCAN29
ENSGALG00000041520	-0.214465	4.43444	0.160403	0.999866	YJU2
ENSGALG00000019552	-0.910141	0.986157	0.160575	0.999866	SERPINB10
ENSGALG00000016147	-0.487663	1.5014	0.160678	0.999866	ZBTB21
ENSGALG00000009328	-0.189699	6.54763	0.160726	0.999866	EIF3A
ENSGALG00000047211	-0.679119	0.490859	0.160937	0.999866	FCER1G
ENSGALG00000010074	-0.221191	4.21586	0.160953	0.999866	KDM4A
ENSGALG00000000209	-0.279328	4.71978	0.160993	0.999866	PRNP
ENSGALG00000015808	0.243294	3.5969	0.161079	0.999866	SLC35A1
ENSGALG00000040325	0.298978	3.80002	0.161157	0.999866	EMC2
ENSGALG00000048830	-0.351047	2.01525	0.161175	0.999866	EIF4EBP3
ENSGALG00000048144	0.470729	0.801705	0.161325	0.999866	LOC771811
ENSGALG00000036089	0.567637	0.890962	0.161383	0.999866	NICN1
ENSGALG00000002774	0.128918	7.43258	0.16139	0.999866	TSPAN3
ENSGALG00000004665	-0.774511	0.25907	0.161679	0.999866	KPNA7
ENSGALG00000038797	0.297694	2.44956	0.161981	0.999866	MANBAL
ENSGALG00000004940	0.322858	2.20611	0.162119	0.999866	TAMM41
ENSGALG00000005964	-0.399719	1.95908	0.162166	0.999866	LOC422224
ENSGALG00000011392	0.379429	2.9872	0.162206	0.999866	MSH4
ENSGALG00000052619	-0.371055	2.2686	0.162267	0.999866	ENSGALG00000052619
ENSGALG00000038396	0.637342	5.24078	0.162411	0.999866	ENSGALG00000038396
ENSGALG00000008185	0.474921	1.17589	0.162415	0.999866	AOX1
ENSGALG00000032713	0.35077	2.62579	0.162893	0.999866	FOXA1
ENSGALG00000035625	0.446213	1.62718	0.162983	0.999866	CEP192
ENSGALG00000015540	0.211908	6.22121	0.163072	0.999866	RAD23B
ENSGALG00000033453	-0.30009	4.46834	0.163078	0.999866	ENSGALG00000033453
ENSGALG00000003284	0.164848	4.90763	0.163185	0.999866	CRLF3
ENSGALG00000040594	0.181002	5.38392	0.163189	0.999866	GNPDA1
ENSGALG00000016510	-0.441884	1.52717	0.163197	0.999866	KRTCAP3
ENSGALG00000049677	-0.340145	2.63196	0.16322	0.999866	HGH1
ENSGALG00000015450	0.13984	7.09959	0.163397	0.999866	RAB2A
ENSGALG00000038026	0.353097	2.27973	0.163428	0.999866	AEBP2
ENSGALG00000051167	0.725991	1.16411	0.163445	0.999866	IGLV3-32
ENSGALG00000002548	-0.200131	6.81857	0.163543	0.999866	TLN1
ENSGALG00000009421	0.212255	6.59612	0.163825	0.999866	SRSF5
ENSGALG00000011506	-0.168263	4.39694	0.163835	0.999866	NUP54
ENSGALG00000049545	0.327045	2.38133	0.16389	0.999866	ENSGALG00000049545
ENSGALG00000007835	0.439586	0.98588	0.163957	0.999866	PUS10
ENSGALG00000048178	-0.492868	0.983207	0.164049	0.999866	SLC27A3
ENSGALG00000013912	0.435521	2.5316	0.164122	0.999866	LOC421690
ENSGALG00000046593	0.476447	1.30184	0.164307	0.999866	ADM
ENSGALG00000013489	0.329809	2.57631	0.16439	0.999866	CCDC82
ENSGALG00000051064	-0.528281	3.04912	0.164416	0.999866	ENSGALG00000051064
ENSGALG00000053916	0.360101	3.06228	0.1645	0.999866	ABCB4
ENSGALG00000036621	0.330716	2.38037	0.164976	0.999866	ZCCHC4
ENSGALG00000012244	0.142917	7.76021	0.165276	0.999866	KLHDC2
ENSGALG00000043938	-0.364881	2.01178	0.165429	0.999866	LIG1
ENSGALG00000035378	-0.47119	0.81912	0.165563	0.999866	DNAJC5
ENSGALG00000008238	-0.268961	4.10389	0.165669	0.999866	MED13L
ENSGALG00000011427	-0.253856	3.34822	0.165771	0.999866	USP37
ENSGALG00000030812	-0.222714	4.15938	0.165783	0.999866	CSNK1G1
ENSGALG00000013138	-0.228583	3.2826	0.165854	0.999866	TMEM245
ENSGALG00000010785	0.492787	0.668415	0.16604	0.999866	ACOT11
ENSGALG00000015285	0.256312	3.18614	0.166199	0.999866	TOMM70
ENSGALG00000009044	-0.222675	5.37364	0.166316	0.999866	PTTG1IP
ENSGALG00000017047	0.202396	4.31507	0.1664	0.999866	SUPT20H
ENSGALG00000032430	-0.213667	6.00848	0.16704	0.999866	IPO5
ENSGALG00000001824	0.472989	0.988962	0.167214	0.999866	CBR3
ENSGALG00000011300	0.338826	4.30764	0.167357	0.999866	TOP2B
ENSGALG00000001489	0.201924	5.21729	0.167471	0.999866	SSU72
ENSGALG00000011664	0.426857	1.51115	0.167638	0.999866	RASSF6
ENSGALG00000009345	0.215041	3.57119	0.167701	0.999866	DCAF4
ENSGALG00000015240	0.188931	4.90378	0.167774	0.999866	CPOX
ENSGALG00000026864	-0.628776	0.0215376	0.167828	0.999866	ZCCHC24
ENSGALG00000010641	0.204374	5.53996	0.167848	0.999866	SCCPDH
ENSGALG00000009341	-0.328701	2.29916	0.168132	0.999866	CRAMP1
ENSGALG00000015464	0.3516	4.68521	0.168244	0.999866	PTGFRN
ENSGALG00000016261	-0.43872	2.07989	0.168398	0.999866	CYBB
ENSGALG00000008059	0.156731	5.08226	0.168599	0.999866	ASCC2
ENSGALG00000014851	0.400487	1.83448	0.168789	0.999866	FBXO4
ENSGALG00000002198	-0.291638	3.24545	0.168806	0.999866	FHOD1
ENSGALG00000010032	0.770703	0.0183878	0.168865	0.999866	ENSGALG00000010032
ENSGALG00000040397	0.483203	0.535199	0.168993	0.999866	HAUS1
ENSGALG00000035685	-0.531913	2.30531	0.169044	0.999866	ENSGALG00000035685
ENSGALG00000037257	-0.522699	0.5893	0.169128	0.999866	HLX
ENSGALG00000011847	0.336783	1.90143	0.169564	0.999866	TTC26
ENSGALG00000041037	0.199501	8.4834	0.169724	0.999866	YIPF3
ENSGALG00000009110	0.291299	2.364	0.169766	0.999866	LSM8
ENSGALG00000038671	-0.31172	6.24812	0.169952	0.999866	LOC422090
ENSGALG00000016692	0.449221	1.69312	0.170058	0.999866	CENPQ
ENSGALG00000038951	-0.347857	2.28432	0.170189	0.999866	RASSF1
ENSGALG00000032469	-0.375863	2.98818	0.170194	0.999866	ARHGAP45
ENSGALG00000013026	-0.29498	2.70931	0.170302	0.999866	HDHD5
ENSGALG00000038924	0.40816	2.57598	0.170458	0.999866	IDE
ENSGALG00000007510	0.264853	3.26398	0.170606	0.999866	CETN1
ENSGALG00000012998	0.640765	0.00197076	0.17089	0.999866	WNT5B
ENSGALG00000016998	0.390478	2.73149	0.171128	0.999866	LPAR6
ENSGALG00000040908	-0.264162	4.20873	0.171184	0.999866	HIP1
ENSGALG00000010770	0.323058	3.22517	0.171407	0.999866	SCIN
ENSGALG00000033880	0.5204	0.830901	0.171472	0.999866	CRISPLD1
ENSGALG00000008435	0.144939	6.20339	0.171578	0.999866	SUMO1
ENSGALG00000009511	0.802248	2.00455	0.171844	0.999866	MGAM2
ENSGALG00000015807	0.204557	4.23451	0.171861	0.999866	RWDD2B
ENSGALG00000010335	0.266371	3.68845	0.171881	0.999866	PIK3R3
ENSGALG00000050178	0.385307	4.57229	0.171924	0.999866	ATRAID
ENSGALG00000052601	0.514022	0.848763	0.17194	0.999866	ENSGALG00000052601
ENSGALG00000047314	-0.87227	0.272026	0.172024	0.999866	HFE
ENSGALG00000016357	0.200121	9.33338	0.172078	0.999866	PRDX4
ENSGALG00000027192	-0.397909	3.8797	0.172116	0.999866	NTS
ENSGALG00000017227	0.47306	0.811696	0.172447	0.999866	SLC36A4
ENSGALG00000031570	0.349232	3.26667	0.17252	0.999866	WDR54
ENSGALG00000016003	0.155798	6.90148	0.172904	0.999866	DDRGK1
ENSGALG00000006130	-1.05154	0.20567	0.17301	0.999866	STMN3
ENSGALG00000027512	0.415386	1.50687	0.173038	0.999866	C5orf30
ENSGALG00000004594	-0.285029	9.36215	0.173067	0.999866	CD74
ENSGALG00000053172	0.390077	2.711	0.173181	0.999866	ENSGALG00000053172
ENSGALG00000011921	-0.257057	6.8925	0.173194	0.999866	DHRS7
ENSGALG00000007220	0.373009	11.8486	0.173199	0.999866	FTH1
ENSGALG00000016693	-0.61324	0.342827	0.173299	0.999866	CSF2RA
ENSGALG00000007557	-0.354335	1.76626	0.173363	0.999866	RUBCN
ENSGALG00000015835	-0.629526	0.227838	0.173572	0.999866	GRIK1
ENSGALG00000040097	0.265813	2.96907	0.173588	0.999866	UBE2W
ENSGALG00000010185	0.323021	3.91659	0.173673	0.999866	HSPA4L
ENSGALG00000007337	0.589324	0.548457	0.173695	0.999866	LPP
ENSGALG00000035966	0.301846	2.63379	0.173811	0.999866	EDA
ENSGALG00000013135	0.217455	6.24045	0.173828	0.999866	GALNT1
ENSGALG00000007152	-0.436179	2.18681	0.174067	0.999866	FAM3D
ENSGALG00000055127	0.535123	0.0938615	0.174165	0.999866	LOC101747670
ENSGALG00000004294	0.513575	2.29122	0.174195	0.999866	CGNL1
ENSGALG00000007030	0.260055	4.17123	0.174267	0.999866	LOC416622
ENSGALG00000049127	0.457462	4.01129	0.174346	0.999866	ENSGALG00000027571
ENSGALG00000006118	-0.192641	3.86628	0.174933	0.999866	ZC3H18
ENSGALG00000037802	0.490992	1.07486	0.174977	0.999866	RAB2B
ENSGALG00000010030	0.366599	2.94963	0.175231	0.999866	BAZ1A
ENSGALG00000003879	-0.41377	3.8635	0.175273	0.999866	MFSD2A
ENSGALG00000031893	0.282121	3.74884	0.175332	0.999866	RALA
ENSGALG00000014603	-0.43489	4.03604	0.175548	0.999866	C1S
ENSGALG00000048542	0.222211	4.41486	0.175599	0.999866	UBE2R2
ENSGALG00000026448	0.166641	4.60847	0.17565	0.999866	CIAO2A
ENSGALG00000019794	0.270718	3.83593	0.175717	0.999866	MSTO1
ENSGALG00000031129	0.366452	2.71806	0.175729	0.999866	HMCN1
ENSGALG00000007665	-0.383871	1.50826	0.17603	0.999866	POLE
ENSGALG00000044788	-0.221268	5.88508	0.176085	0.999866	ZNF628
ENSGALG00000010870	-0.429665	6.51066	0.1761	0.999866	JUN
ENSGALG00000016055	0.435647	1.50462	0.176125	0.999866	KCNJ15
ENSGALG00000007474	-0.221539	5.48072	0.176163	0.999866	PCYT1A
ENSGALG00000049947	-0.590675	0.469851	0.176204	0.999866	ENSGALG00000049947
ENSGALG00000042624	0.386719	1.29378	0.176386	0.999866	CEP85
ENSGALG00000014868	0.13942	6.75655	0.176439	0.999866	SERINC1
ENSGALG00000030759	0.166871	9.84951	0.176503	0.999866	SRPRA
ENSGALG00000021658	-0.33372	3.88021	0.176641	0.999866	PAFAH2
ENSGALG00000032518	-0.365575	1.60876	0.176899	0.999866	NCALD
ENSGALG00000039216	-0.260618	7.77643	0.177269	0.999866	COL6A2
ENSGALG00000016732	-0.284306	3.24838	0.177352	0.999866	GCFC2
ENSGALG00000015474	-0.567042	0.660393	0.177531	0.999866	CD80
ENSGALG00000006385	-0.276726	2.54991	0.177612	0.999866	UBXN7
ENSGALG00000010837	0.247522	3.9981	0.177758	0.999866	ASB5
ENSGALG00000002952	0.326345	2.73841	0.177828	0.999866	NRG4
ENSGALG00000016898	0.233728	3.44052	0.178037	0.999866	TGDS
ENSGALG00000008381	0.23072	3.37673	0.178119	0.999866	TMEM237
ENSGALG00000037812	0.380376	1.78228	0.178165	0.999866	USP43
ENSGALG00000039658	0.192098	5.30237	0.178269	0.999866	GGA1
ENSGALG00000042730	0.175037	7.33423	0.178356	0.999866	STT3A
ENSGALG00000037195	0.173457	6.02054	0.178544	0.999866	TALDO1
ENSGALG00000034421	-0.283481	2.7917	0.178589	0.999866	SENP1
ENSGALG00000021679	0.195861	4.24459	0.17869	0.999866	SF3A2
ENSGALG00000029970	-0.257493	4.38932	0.178711	0.999866	LIMS1
ENSGALG00000011091	-0.233041	3.35466	0.178716	0.999866	NUP133
ENSGALG00000033631	0.296426	5.15434	0.178832	0.999866	MYC
ENSGALG00000039780	-0.407002	0.941863	0.179125	0.999866	ENSGALG00000039780
ENSGALG00000008398	0.517908	1.36443	0.179225	0.999866	MPP4
ENSGALG00000041802	0.353525	1.55932	0.179237	0.999866	LYRM9
ENSGALG00000031381	0.187664	4.92419	0.17927	0.999866	VAMP4
ENSGALG00000014708	0.171937	5.87967	0.179302	0.999866	GSTK1
ENSGALG00000041010	0.21348	5.27848	0.179349	0.999866	WBP1L
ENSGALG00000047646	0.22602	3.98878	0.179431	0.999866	CCNT1
ENSGALG00000008128	0.210664	4.83839	0.179615	0.999866	MOB4
ENSGALG00000009943	-0.232228	4.76928	0.179655	0.999866	FAM117A
ENSGALG00000026152	-0.462609	4.45327	0.179942	0.999866	GBP6
ENSGALG00000007793	0.220787	3.83425	0.180032	0.999866	UPRT
ENSGALG00000012148	0.281101	2.70604	0.180293	0.999866	ATG14
ENSGALG00000007878	0.16863	7.27654	0.180299	0.999866	SDHD
ENSGALG00000016602	0.578151	0.0309596	0.180471	0.999866	ARHGAP6
ENSGALG00000031312	0.3214	2.30392	0.180486	0.999866	ANAPC13
ENSGALG00000005036	-0.268756	3.9727	0.180559	0.999866	SH2D3C
ENSGALG00000041008	0.568578	0.141454	0.180677	0.999866	CC2D1A
ENSGALG00000027871	0.545687	0.164053	0.180854	0.999866	MAD2L1BP
ENSGALG00000010182	-0.255926	3.48567	0.180918	0.999866	SLC29A1
ENSGALG00000054002	-0.294395	4.29825	0.180924	0.999866	G6PC3
ENSGALG00000003743	-0.287985	2.32275	0.181052	0.999866	VPS37B
ENSGALG00000045366	0.874445	0.409475	0.181187	0.999866	ENSGALG00000045366
ENSGALG00000049780	0.249377	4.52552	0.181212	0.999866	LOC112530170
ENSGALG00000015355	0.175951	6.51474	0.181266	0.999866	CD47
ENSGALG00000031940	-0.233139	4.65857	0.181271	0.999866	ORMDL2
ENSGALG00000007516	-0.295122	2.91135	0.181305	0.999866	RBM27
ENSGALG00000010356	0.312233	3.16567	0.181354	0.999866	RAD54L
ENSGALG00000003818	-0.420827	1.92751	0.181546	0.999866	CYFIP2
ENSGALG00000031699	0.271969	3.50874	0.181705	0.999866	DCAF4
ENSGALG00000014749	-0.309397	3.72551	0.18173	0.999866	EPHB6
ENSGALG00000007084	-0.217719	4.80461	0.181891	0.999866	DUSP12
ENSGALG00000015591	0.312916	2.84976	0.181957	0.999866	ACOX3
ENSGALG00000004249	-0.399737	1.38126	0.182064	0.999866	GRHL3
ENSGALG00000039327	0.354703	5.61181	0.182192	0.999866	VAV3
ENSGALG00000005309	-0.20793	5.0876	0.182492	0.999866	TKT
ENSGALG00000051275	0.23732	4.32807	0.182538	0.999866	DNTTIP1
ENSGALG00000024039	-0.183526	5.48867	0.182547	0.999866	UTP14A
ENSGALG00000008127	-0.446192	2.25378	0.18255	0.999866	SPI1
ENSGALG00000025764	-0.381756	2.69782	0.182681	0.999866	FKBP10
ENSGALG00000010151	0.196072	5.52236	0.182831	0.999866	CCDC167
ENSGALG00000042853	0.23816	3.89068	0.182871	0.999866	GGPS1
ENSGALG00000012699	0.350032	2.55041	0.183267	0.999866	MCUR1
ENSGALG00000029927	0.252159	4.27231	0.183271	0.999866	STRBP
ENSGALG00000048716	0.251591	4.1618	0.183463	0.999866	FBXL3
ENSGALG00000009801	0.311896	2.33975	0.183491	0.999866	C15orf41
ENSGALG00000008026	0.27591	2.82237	0.183665	0.999866	SPATA2
ENSGALG00000003539	0.229129	4.72458	0.184024	0.999866	KIAA1522
ENSGALG00000009886	0.240341	3.14297	0.184127	0.999866	USP38
ENSGALG00000014998	-0.245597	4.81999	0.184514	0.999866	CABLES1
ENSGALG00000031131	-0.238311	4.31359	0.184609	0.999866	VIRMA
ENSGALG00000010243	0.179816	6.48117	0.184735	0.999866	PRDX1
ENSGALG00000016500	-0.470295	0.841023	0.184799	0.999866	FKBP1B
ENSGALG00000012124	0.313272	4.16767	0.184884	0.999866	PELI2
ENSGALG00000040109	-0.198632	6.55641	0.184915	0.999866	LARP1
ENSGALG00000054023	0.28944	3.62555	0.185122	0.999866	PSMC4
ENSGALG00000047914	-1.04993	0.786482	0.185473	0.999866	ENSGALG00000047914
ENSGALG00000016440	-0.365407	2.12603	0.185764	0.999866	KLF11
ENSGALG00000006516	0.302908	2.42224	0.185796	0.999866	MTHFS
ENSGALG00000013743	0.942161	2.52192	0.185905	0.999866	ENPP7
ENSGALG00000016444	-0.250735	4.39088	0.18596	0.999866	ODC1
ENSGALG00000036894	-0.21795	5.21606	0.186046	0.999866	ABCA2
ENSGALG00000011169	0.130707	5.46368	0.186167	0.999866	GNPAT
ENSGALG00000004400	-0.399927	1.24432	0.186254	0.999866	SPECC1
ENSGALG00000006583	-0.290414	5.35899	0.186269	0.999866	LSP1
ENSGALG00000002013	-0.166877	6.65014	0.186343	0.999866	MEAF6
ENSGALG00000015800	0.207599	3.43647	0.186468	0.999866	ORC3
ENSGALG00000006629	0.541658	2.29693	0.186564	0.999866	RBP4
ENSGALG00000014979	0.41618	1.7218	0.186614	0.999866	FRK
ENSGALG00000026906	0.235796	2.95045	0.186759	0.999866	TMEM189
ENSGALG00000007289	0.149359	6.91997	0.186808	0.999866	CLPX
ENSGALG00000053371	0.249447	3.28344	0.186969	0.999866	NID2
ENSGALG00000054686	0.131746	7.11216	0.187013	0.999866	PFN2
ENSGALG00000003584	-0.340756	1.90507	0.187059	0.999866	KPNA2
ENSGALG00000053706	0.16695	6.63669	0.187095	0.999866	C14orf2
ENSGALG00000009948	0.41807	2.08129	0.187295	0.999866	HHIP
ENSGALG00000005414	0.257919	5.61346	0.187297	0.999866	MSRB1
ENSGALG00000011248	0.400686	2.79475	0.187299	0.999866	PLCL2
ENSGALG00000016356	-0.485667	0.44641	0.187339	0.999866	TDRP
ENSGALG00000010027	-0.230842	3.80841	0.18768	0.999866	CFL2
ENSGALG00000035476	-0.544071	0.0921792	0.18786	0.999866	MRNIP
ENSGALG00000033926	-0.19689	3.46363	0.187953	0.999866	CBX1
ENSGALG00000039549	0.27364	6.94348	0.187971	0.999866	SEL1L3
ENSGALG00000032930	-0.192171	7.52547	0.187995	0.999866	NCL
ENSGALG00000028063	-0.568319	0.154573	0.18815	0.999866	LOX
ENSGALG00000013886	-0.301695	2.15322	0.188578	0.999866	LDLRAD4
ENSGALG00000010316	-0.368159	4.42832	0.188616	0.999866	FRAS1
ENSGALG00000001538	0.168716	4.48719	0.188623	0.999866	ST7L
ENSGALG00000016418	-0.336676	2.96109	0.188672	0.999866	BCLAF3
ENSGALG00000011309	-0.472097	0.913775	0.189104	0.999866	PLXNC1
ENSGALG00000053398	0.252324	2.54875	0.189119	0.999866	TMEM80
ENSGALG00000035065	0.393272	1.48828	0.189287	0.999866	FAM110B
ENSGALG00000010619	0.174719	4.67449	0.18961	0.999866	CC2D1B
ENSGALG00000013207	0.533043	0.473792	0.189652	0.999866	CTNNAL1
ENSGALG00000011275	0.378579	3.34089	0.189724	0.999866	DEPDC1
ENSGALG00000042308	-0.295311	4.24654	0.189774	0.999866	FZD3
ENSGALG00000004562	-0.291288	4.10092	0.189802	0.999866	HVCN1
ENSGALG00000003365	-0.265548	2.67927	0.189867	0.999866	RAD1
ENSGALG00000010000	0.436415	1.14569	0.190019	0.999866	PRKCE
ENSGALG00000000812	0.152099	8.6353	0.190065	0.999866	OAZ1
ENSGALG00000035927	0.332201	3.62605	0.190244	0.999866	ST8SIA5
ENSGALG00000034742	0.234497	4.37164	0.190322	0.999866	LIMA1
ENSGALG00000009360	-0.38168	2.2585	0.190538	0.999866	CAPN2
ENSGALG00000047206	0.41875	1.48387	0.190779	0.999866	ENSGALG00000047206
ENSGALG00000048624	0.474581	1.59148	0.190986	0.999866	SGPP2
ENSGALG00000012237	0.174541	4.08739	0.191551	0.999866	POLE2
ENSGALG00000001472	-0.258308	3.23269	0.191611	0.999866	JAM3
ENSGALG00000054793	-0.63489	0.107434	0.191756	0.999866	NCAPH2
ENSGALG00000001153	-0.239499	6.32704	0.191787	0.999866	AUTS2
ENSGALG00000007974	0.138869	5.96581	0.192137	0.999866	NUP85
ENSGALG00000054726	0.54175	0.46182	0.19222	0.999866	ENSGALG00000054726
ENSGALG00000001369	-0.58537	3.39763	0.192258	0.999866	HSD11B1
ENSGALG00000006506	0.160758	6.49893	0.192551	0.999866	C5orf15
ENSGALG00000004918	-0.285337	4.47044	0.192571	0.999866	RAB9B
ENSGALG00000017208	-0.556264	0.215078	0.192886	0.999866	AMOTL1
ENSGALG00000050350	-0.532013	1.01921	0.19295	0.999866	HIST1H2B7
ENSGALG00000007564	-0.286914	2.58768	0.192971	0.999866	xcc-b100_1894L
ENSGALG00000009587	0.233963	3.63528	0.192976	0.999866	GPHN
ENSGALG00000037896	-0.592464	0.0843739	0.192996	0.999866	LTBP4
ENSGALG00000021869	-0.370616	3.05055	0.193027	0.999866	PODN
ENSGALG00000007058	-0.193735	4.11159	0.193279	0.999866	LSG1
ENSGALG00000007615	0.119024	6.49484	0.193335	0.999866	RAB11A
ENSGALG00000015320	0.209014	4.31354	0.19352	0.999866	NANS
ENSGALG00000037258	0.209304	3.39681	0.193561	0.999866	MRPL32
ENSGALG00000035453	0.319963	2.39919	0.193759	0.999866	RP9
ENSGALG00000052825	-0.281702	2.45451	0.193981	0.999866	BIN3
ENSGALG00000003118	-0.313062	2.37519	0.194017	0.999866	ADGRA2
ENSGALG00000034395	0.185714	4.31467	0.194021	0.999866	NUDT7
ENSGALG00000016702	0.394503	1.32902	0.194028	0.999866	PPP2R3B
ENSGALG00000011652	0.149144	6.83035	0.194066	0.999866	TSN
ENSGALG00000034645	0.15837	6.6208	0.194109	0.999866	USMG5
ENSGALG00000027823	0.280338	2.31874	0.194244	0.999866	TFAP4
ENSGALG00000009026	-0.546564	0.57859	0.194319	0.999866	CFAP69
ENSGALG00000007476	0.149443	5.78334	0.194331	0.999866	VAMP7
ENSGALG00000002830	0.264521	2.3485	0.194361	0.999866	NUDT3
ENSGALG00000014607	0.224333	5.24432	0.194374	0.999866	STARD3
ENSGALG00000015898	0.38571	2.19633	0.194615	0.999866	MYO6
ENSGALG00000001363	-0.268186	3.82347	0.194793	0.999866	MYBBP1A
ENSGALG00000003712	-0.183389	4.45204	0.194855	0.999866	RAPGEF1
ENSGALG00000041054	0.402685	2.92843	0.194873	0.999866	FHDC1
ENSGALG00000049420	0.290605	2.53657	0.19499	0.999866	FAM83D
ENSGALG00000035185	0.508686	0.549535	0.195078	0.999866	ENSGALG00000035185
ENSGALG00000008983	-0.328876	2.22183	0.195092	0.999866	GNB4
ENSGALG00000049195	-0.279278	2.78727	0.195105	0.999866	FOXK2
ENSGALG00000012211	0.276329	4.07392	0.195232	0.999866	PDLIM5
ENSGALG00000028017	0.489273	0.449049	0.195375	0.999866	EFCAB2
ENSGALG00000006350	-0.154982	6.06675	0.195481	0.999866	DDTL
ENSGALG00000007677	0.328368	1.92019	0.195502	0.999866	THNSL1
ENSGALG00000035882	-0.248655	4.79455	0.195558	0.999866	TANGO6
ENSGALG00000042181	-0.231221	4.20172	0.195651	0.999866	DDHD2
ENSGALG00000026891	-0.308302	2.3144	0.195668	0.999866	NINJ1
ENSGALG00000026687	-0.316486	2.82075	0.196125	0.999866	PLCD4
ENSGALG00000052319	-0.285669	3.23521	0.19617	0.999866	ENSGALG00000052319
ENSGALG00000006407	0.336568	5.25109	0.196202	0.999866	TNFRSF10B
ENSGALG00000044574	0.367379	1.38963	0.196282	0.999866	PLPP5
ENSGALG00000029831	0.536156	0.127983	0.196305	0.999866	IFFO2
ENSGALG00000001978	-0.193568	4.47183	0.196756	0.999866	MED16
ENSGALG00000049626	-0.446634	2.46191	0.196891	0.999866	KIFC1
ENSGALG00000006598	0.214099	3.53568	0.196893	0.999866	SORL1
ENSGALG00000011189	0.469196	1.01078	0.19695	0.999866	TCTE3
ENSGALG00000004047	0.217136	6.25308	0.197133	0.999866	GALE
ENSGALG00000004667	-0.200737	3.8097	0.197261	0.999866	SMG7
ENSGALG00000049153	-0.361244	1.96198	0.197662	0.999866	PDF
ENSGALG00000009303	-0.29264	3.72392	0.19768	0.999866	ENAH
ENSGALG00000051625	0.562238	0.193357	0.197783	0.999866	ENSGALG00000051625
ENSGALG00000006955	0.500311	0.646973	0.197791	0.999866	CCNJ
ENSGALG00000036847	-0.470921	1.62336	0.197822	0.999866	PLAC9
ENSGALG00000006860	-0.306999	2.07988	0.198182	0.999866	KIF3A
ENSGALG00000001733	-0.207267	3.88149	0.198224	0.999866	LRIG2
ENSGALG00000003287	0.247308	2.77511	0.198305	0.999866	TMEM39B
ENSGALG00000006505	-0.178325	4.76205	0.198307	0.999866	ZFAND6
ENSGALG00000005802	-0.231515	3.7795	0.198435	0.999866	FLT4
ENSGALG00000001777	0.16025	6.52218	0.198625	0.999866	MFSD11
ENSGALG00000008015	-0.216741	3.86576	0.198727	0.999866	UBE2V1
ENSGALG00000039108	-0.213007	4.63074	0.198735	0.999866	MAP1S
ENSGALG00000029930	-0.323517	2.64934	0.198922	0.999866	ENSGALG00000029930
ENSGALG00000009096	0.293414	2.96875	0.198926	0.999866	MTM1
ENSGALG00000047410	-0.246128	4.97751	0.199256	0.999866	ENSGALG00000047410
ENSGALG00000006794	0.38627	2.81608	0.199273	0.999866	RAD50
ENSGALG00000005998	0.188571	5.4564	0.199317	0.999866	RRAS2
ENSGALG00000011799	-0.55924	0.131412	0.19936	0.999866	HEBP1
ENSGALG00000024056	-0.42684	1.11421	0.199376	0.999866	CHST3
ENSGALG00000040768	0.26195	4.14796	0.199415	0.999866	MAL2
ENSGALG00000015605	0.546487	0.597198	0.199499	0.999866	BACH2
ENSGALG00000001720	-0.30185	2.04961	0.199522	0.999866	STIMATE
ENSGALG00000053841	0.773867	1.233	0.199689	0.999866	ENSGALG00000053841
ENSGALG00000043591	0.592099	0.242395	0.199705	0.999866	PLA2G4F
ENSGALG00000027269	0.621831	5.34772	0.199755	0.999866	GUCA2B
ENSGALG00000036969	0.317029	2.2895	0.199864	0.999866	KLHL14
ENSGALG00000017034	0.398671	1.70631	0.199889	0.999866	FOXO1
ENSGALG00000014486	0.258185	4.65541	0.199941	0.999866	TAPT1
ENSGALG00000004205	-0.25185	3.32166	0.199948	0.999866	SOAT1
ENSGALG00000005571	0.176892	4.42497	0.200113	0.999866	HCCS
ENSGALG00000016932	-0.23762	3.54856	0.200228	0.999866	MZT1
ENSGALG00000032658	-0.361128	2.44125	0.200352	0.999866	FMNL1
ENSGALG00000037852	0.304883	2.78376	0.200551	0.999866	HSD17B7
ENSGALG00000000629	0.193458	4.87233	0.200614	0.999866	AC010323.1
ENSGALG00000029980	0.196164	6.86516	0.200669	0.999866	QARS
ENSGALG00000001111	-0.666344	0.0319775	0.200972	0.999866	ENSGALG00000001111
ENSGALG00000048263	0.233925	4.34042	0.20107	0.999866	MEPCE
ENSGALG00000013167	0.122286	7.67824	0.201498	0.999866	SDHA
ENSGALG00000028262	-0.285061	3.00679	0.201652	0.999866	PRICKLE4
ENSGALG00000006294	0.166786	6.38817	0.201902	0.999866	PSMD2
ENSGALG00000002070	-0.188096	4.46841	0.201933	0.999866	SAP130
ENSGALG00000012919	0.189546	3.87271	0.20197	0.999866	YARS2
ENSGALG00000032840	0.403798	2.11511	0.202072	0.999866	LYST
ENSGALG00000016776	0.205412	4.71991	0.202234	0.999866	TBC1D8
ENSGALG00000014661	-0.204236	3.51679	0.202265	0.999866	FAM172A
ENSGALG00000029446	-0.469838	0.924912	0.202319	0.999866	LOC419112
ENSGALG00000000855	0.136113	5.34267	0.202655	0.999866	ZMPSTE24
ENSGALG00000041996	0.295696	2.36383	0.202762	0.999866	ENSGALG00000041996
ENSGALG00000045036	0.424763	2.28734	0.202846	0.999866	ENSGALG00000045036
ENSGALG00000025747	0.283328	3.42038	0.202995	0.999866	NQO2
ENSGALG00000013468	0.598923	0.155543	0.203137	0.999866	TLR3
ENSGALG00000012640	-0.206734	6.14418	0.203183	0.999866	TMEM263
ENSGALG00000034354	0.233083	5.86434	0.203342	0.999866	ERG28
ENSGALG00000002792	-0.395949	3.14465	0.203485	0.999866	SPDEF
ENSGALG00000052672	0.208558	4.5816	0.203495	0.999866	NAA38
ENSGALG00000048588	0.234463	4.16089	0.203512	0.999866	ENSGALG00000048588
ENSGALG00000010609	-0.192813	3.85472	0.203572	0.999866	NDUFAF7
ENSGALG00000012032	0.355829	1.60246	0.203652	0.999866	PRRG4
ENSGALG00000041568	-0.18246	3.85164	0.203671	0.999866	AVL9
ENSGALG00000053689	0.397321	1.4414	0.203722	0.999866	BRD9
ENSGALG00000042816	-0.180752	4.7009	0.203823	0.999866	TP53BP2
ENSGALG00000014263	-0.203704	3.40287	0.203846	0.999866	PHC1
ENSGALG00000034275	0.217659	4.3513	0.203986	0.999866	MCAT
ENSGALG00000052280	-0.302104	2.86363	0.204159	0.999866	HEATR5A
ENSGALG00000037136	-0.244204	4.00627	0.204198	0.999866	RPS6KA1
ENSGALG00000040854	0.291612	3.60546	0.204247	0.999866	CPPED1
ENSGALG00000008616	0.198325	4.30061	0.204405	0.999866	DDR1
ENSGALG00000007752	-0.170356	4.17153	0.20462	0.999866	COPS7B
ENSGALG00000039575	-0.268838	5.33273	0.20467	0.999866	AMD1
ENSGALG00000004852	-0.400765	1.13943	0.204832	0.999866	DNM1
ENSGALG00000008294	-0.304237	2.37913	0.204925	0.999866	ITPR1
ENSGALG00000050605	-0.199198	3.53523	0.204942	0.999866	AMMECR1L
ENSGALG00000004204	0.177668	4.56384	0.205068	0.999866	MINDY2
ENSGALG00000042396	0.295745	3.16958	0.205116	0.999866	SLC12A7
ENSGALG00000012006	-0.387198	1.50592	0.205125	0.999866	RTN1
ENSGALG00000005907	0.121726	10.2237	0.205207	0.999866	RPN1
ENSGALG00000006418	0.178625	5.91519	0.205405	0.999866	PDPK1
ENSGALG00000039088	0.304977	4.02219	0.205424	0.999866	TRAPPC5
ENSGALG00000011893	0.299608	2.39573	0.205494	0.999866	SLC38A6
ENSGALG00000037957	0.430415	0.854067	0.205547	0.999866	ANXA4
ENSGALG00000055101	-0.170109	4.28445	0.205609	0.999866	TASOR2
ENSGALG00000008850	0.43137	1.25766	0.205663	0.999866	TTLL7
ENSGALG00000037943	-0.420478	0.933517	0.205692	0.999866	PRKCB
ENSGALG00000028897	-0.408439	1.08868	0.205713	0.999866	WDR25
ENSGALG00000012300	0.266058	3.24868	0.205763	0.999866	RAB32
ENSGALG00000037656	-0.132363	5.56064	0.205768	0.999866	NECAP1
ENSGALG00000002734	0.172651	6.3026	0.205966	0.999866	UHMK1
ENSGALG00000006417	0.194598	5.98782	0.206028	0.999866	SEC24A
ENSGALG00000015851	0.320549	1.84371	0.20607	0.999866	RWDD2A
ENSGALG00000017350	-0.215228	3.58685	0.206083	0.999866	RRM1
ENSGALG00000038160	0.285861	4.73702	0.206163	0.999866	POLR1A
ENSGALG00000011932	-0.232175	2.75644	0.206164	0.999866	XRCC6
ENSGALG00000001773	0.415307	1.22556	0.206208	0.999866	RFX2
ENSGALG00000040367	-0.465545	0.588562	0.206222	0.999866	P2RY14
ENSGALG00000004324	-0.28364	2.17795	0.206241	0.999866	SETD1B
ENSGALG00000013210	-0.274865	3.43171	0.206255	0.999866	C2CD5
ENSGALG00000010804	0.268549	3.3446	0.206372	0.999866	ANKMY2
ENSGALG00000017370	0.216495	5.69372	0.206492	0.999866	ARPP19
ENSGALG00000009836	0.287998	3.24204	0.206733	0.999866	ELMOD2
ENSGALG00000046607	-0.359662	2.07232	0.206758	0.999866	SCNM1
ENSGALG00000011375	-0.206855	3.96086	0.206762	0.999866	RNF25
ENSGALG00000009837	-0.508555	0.136802	0.206769	0.999866	DTL
ENSGALG00000034044	0.250939	3.76274	0.206779	0.999866	TBC1D12
ENSGALG00000027093	-0.422018	1.27168	0.206835	0.999866	TLR6
ENSGALG00000016324	0.299729	4.64962	0.206929	0.999866	GSTA4L
ENSGALG00000000818	-0.573049	0.439927	0.207078	0.999866	Tlr11
ENSGALG00000010186	-0.182988	6.75804	0.207089	0.999866	CAPN11
ENSGALG00000014874	-0.229945	2.79479	0.207096	0.999866	MRPS30
ENSGALG00000033385	0.149066	5.33154	0.207517	0.999866	COPS8
ENSGALG00000047425	0.482598	0.498994	0.207735	0.999866	CSNK2B
ENSGALG00000005656	0.236643	4.61421	0.207901	0.999866	DENND6A
ENSGALG00000011406	-0.357737	1.75366	0.208018	0.999866	NTN4
ENSGALG00000000747	-0.230649	3.00089	0.208025	0.999866	CHD5
ENSGALG00000015328	0.237589	3.25516	0.208084	0.999866	TRMT10C
ENSGALG00000038527	0.384216	1.53686	0.208184	0.999866	CARMIL3
ENSGALG00000041154	0.625283	0.0919989	0.208378	0.999866	MNX1
ENSGALG00000041659	-0.534594	0.104366	0.20846	0.999866	ENSGALG00000041659
ENSGALG00000015163	0.216917	3.36217	0.20847	0.999866	RNF138
ENSGALG00000016881	-0.525716	0.793712	0.208495	0.999866	GPR183
ENSGALG00000000990	0.159696	7.48784	0.208648	0.999866	SRSF6
ENSGALG00000015326	0.168006	5.53227	0.208664	0.999866	CLTA
ENSGALG00000012659	0.277173	4.3683	0.208669	0.999866	CKAP4
ENSGALG00000012199	-0.49574	0.357355	0.209257	0.999866	WDHD1
ENSGALG00000032282	0.758927	2.08354	0.209283	0.999866	CALB1
ENSGALG00000016861	0.205852	5.24481	0.209302	0.999866	BIVM
ENSGALG00000015414	0.337909	1.95778	0.209406	0.999866	NSUN3
ENSGALG00000026302	0.222637	8.84109	0.20962	0.999866	SRPRB
ENSGALG00000040511	0.144582	4.90158	0.209757	0.999866	MTERF3
ENSGALG00000034258	0.171102	5.9922	0.20993	0.999866	C1orf43
ENSGALG00000010302	0.195949	5.71284	0.210067	0.999866	SLC33A1
ENSGALG00000010663	0.247384	3.19622	0.210187	0.999866	TTC8
ENSGALG00000008136	0.343226	2.27046	0.210191	0.999866	C2orf69
ENSGALG00000028681	-0.310579	5.65951	0.210255	0.999866	STARD10
ENSGALG00000015923	0.157882	5.53127	0.210273	0.999866	MTO1
ENSGALG00000027899	-0.553995	0.369238	0.21046	0.999866	F8A3
ENSGALG00000004098	-0.191918	4.65574	0.210507	0.999866	STK4
ENSGALG00000005162	0.280901	2.62508	0.210559	0.999866	RNPC3
ENSGALG00000038952	0.310677	2.8829	0.210681	0.999866	MTFP1
ENSGALG00000015812	0.232167	3.45093	0.210697	0.999866	SMIM8
ENSGALG00000011993	0.192071	6.13269	0.210859	0.999866	RBX1
ENSGALG00000006898	-0.221628	3.54937	0.210962	0.999866	EIF4ENIF1
ENSGALG00000001620	-0.325216	3.63157	0.211033	0.999866	Cutal
ENSGALG00000001434	-0.249843	3.46323	0.211056	0.999866	STOM
ENSGALG00000016720	0.166344	6.41548	0.211127	0.999866	CD2AP
ENSGALG00000023089	0.450396	0.47285	0.211148	0.999866	SSBP2
ENSGALG00000035050	0.464396	1.43628	0.211199	0.999866	ICE1
ENSGALG00000035563	0.296226	3.46229	0.21147	0.999866	USP6NL
ENSGALG00000001664	-0.291001	2.58235	0.211493	0.999866	PTPN9
ENSGALG00000015410	-0.568666	1.93565	0.211533	0.999866	BVES
ENSGALG00000029166	0.326734	2.85096	0.211773	0.999866	UBTD1
ENSGALG00000016697	-0.153516	5.43085	0.211811	0.999866	MMUT
ENSGALG00000047631	0.339251	2.16397	0.211915	0.999866	ENSGALG00000047631
ENSGALG00000029498	0.294135	1.85791	0.211958	0.999866	NUDT19
ENSGALG00000008057	0.152249	7.54585	0.212021	0.999866	LLGL2
ENSGALG00000036417	0.126551	7.6543	0.212047	0.999866	RNF10
ENSGALG00000003532	0.172162	9.02906	0.212575	0.999866	DDX5
ENSGALG00000003165	0.203169	4.08341	0.212633	0.999866	CCDC6
ENSGALG00000014970	-0.232449	5.25381	0.212706	0.999866	FSTL1
ENSGALG00000002427	0.285361	8.32676	0.212956	0.999866	SMIM5
ENSGALG00000048390	-0.590422	1.37435	0.213488	0.999866	IGLV3-32
ENSGALG00000043725	-0.229276	4.53764	0.213654	0.999866	PIEZO1
ENSGALG00000028683	0.1636	9.26499	0.213765	0.999866	SSR3
ENSGALG00000001480	0.440898	1.18752	0.213985	0.999866	INKA2
ENSGALG00000050553	-0.575179	2.26875	0.214028	0.999866	PKHD1
ENSGALG00000049625	0.268311	3.01116	0.21409	0.999866	ENSGALG00000049625
ENSGALG00000024449	-0.234077	4.39959	0.214362	0.999866	RAMP2
ENSGALG00000015231	-0.268614	2.43582	0.214423	0.999866	ZBTB24
ENSGALG00000010747	-0.341368	2.24264	0.214464	0.999866	FBLN5
ENSGALG00000042215	-0.267684	3.13868	0.21461	0.999866	FAAP100
ENSGALG00000012795	-0.263805	3.8913	0.214733	0.999866	RIOK1
ENSGALG00000030063	0.252287	2.57979	0.214963	0.999866	MALT1
ENSGALG00000040522	-0.178174	7.97214	0.215278	0.999866	EIF3H
ENSGALG00000031341	0.618543	2.34112	0.21533	0.999866	MGAM2
ENSGALG00000008415	0.265824	3.64549	0.215395	0.999866	ALS2
ENSGALG00000026424	0.218055	3.39246	0.215413	0.999866	TOR2A
ENSGALG00000000402	-0.535335	2.04487	0.215542	0.999866	LOXL2
ENSGALG00000005797	-0.56705	0.0840915	0.215563	0.999866	COL20A1
ENSGALG00000015057	0.249399	5.07064	0.215636	0.999866	DDO
ENSGALG00000042279	-0.653823	1.17208	0.215826	0.999866	CYP24A1
ENSGALG00000031560	-0.313392	2.44456	0.215826	0.999866	USF3
ENSGALG00000029932	0.281609	2.17179	0.215879	0.999866	LURAP1L
ENSGALG00000008349	0.235264	4.37862	0.215947	0.999866	LMCD1
ENSGALG00000042963	-0.70592	1.74563	0.215975	0.999866	MROH8
ENSGALG00000006233	0.159598	6.16167	0.216197	0.999866	GALNT11
ENSGALG00000009898	0.275567	2.32478	0.21641	0.999866	GAB1
ENSGALG00000032964	0.341997	1.25945	0.216437	0.999866	RALGAPA2
ENSGALG00000007431	-0.255715	3.11233	0.21659	0.999866	MAGI1
ENSGALG00000006689	-0.320501	2.47267	0.216756	0.999866	ABHD2
ENSGALG00000007383	0.303956	5.81023	0.216792	0.999866	HSPB8
ENSGALG00000016564	-0.37211	2.88458	0.216869	0.999866	PTK2B
ENSGALG00000009728	0.187918	5.66081	0.217006	0.999866	SLC25A13
ENSGALG00000037295	0.462252	0.807701	0.217064	0.999866	ENSGALG00000037295
ENSGALG00000041232	0.280026	3.87583	0.217164	0.999866	TMEM223
ENSGALG00000054005	0.194545	5.01019	0.217362	0.999866	PPP1R37
ENSGALG00000003454	-0.127314	6.39996	0.217434	0.999866	ZNF207
ENSGALG00000008172	0.163202	9.48463	0.217735	0.999866	ERLEC1
ENSGALG00000011643	-0.231827	4.35844	0.217812	0.999866	UTP20
ENSGALG00000016890	0.230706	6.01187	0.217931	0.999866	MBNL2
ENSGALG00000045671	-0.432948	4.59077	0.218036	0.999866	LOC416755
ENSGALG00000007526	0.510104	1.5037	0.218224	0.999866	GATD3AL2
ENSGALG00000048934	-0.458757	3.60944	0.218254	0.999866	ENSGALG00000048934
ENSGALG00000003496	0.284083	3.50682	0.218298	0.999866	TEX2
ENSGALG00000035626	0.193354	8.85335	0.218382	0.999866	DAD1
ENSGALG00000017395	0.408692	0.98114	0.218402	0.999866	ENSGALG00000017395
ENSGALG00000005263	0.414476	2.12329	0.218483	0.999866	SOX8
ENSGALG00000015958	-0.190063	7.37698	0.21884	0.999866	EIF2AK3
ENSGALG00000038421	0.307241	2.98066	0.219028	0.999866	RWDD3
ENSGALG00000010197	0.194835	3.31847	0.219233	0.999866	COQ6
ENSGALG00000027188	0.313323	3.01675	0.219395	0.999866	SREBF1
ENSGALG00000016578	0.172063	4.96316	0.219894	0.999866	TRAPPC2B
ENSGALG00000040875	-0.158397	4.87325	0.220025	0.999866	EDC4
ENSGALG00000034358	-0.246763	5.94373	0.220057	0.999866	RETSAT
ENSGALG00000051860	-0.662798	0.368145	0.220169	0.999866	ENSGALG00000051860
ENSGALG00000001231	0.196875	3.86238	0.220184	0.999866	SAMHD1
ENSGALG00000016348	-0.280165	7.95679	0.220293	0.999866	SAT1
ENSGALG00000031348	0.141954	6.17378	0.22032	0.999866	SPPL2A
ENSGALG00000050887	0.312705	2.20436	0.220355	0.999866	CACNB3
ENSGALG00000015546	-0.281509	3.07569	0.220363	0.999866	TBC1D14
ENSGALG00000010273	0.142727	6.07201	0.220495	0.999866	PPP2CB
ENSGALG00000008023	-0.194395	4.11554	0.220533	0.999866	TMEM94
ENSGALG00000005071	0.277196	4.97577	0.220591	0.999866	MPP1
ENSGALG00000032746	0.598298	4.16773	0.220708	0.999866	ENPP2
ENSGALG00000009028	0.231987	4.59466	0.220837	0.999866	BTBD3
ENSGALG00000007076	0.321428	1.66748	0.220839	0.999866	CCNY
ENSGALG00000002703	-0.146738	4.77267	0.220844	0.999866	TFAM
ENSGALG00000004969	0.512545	1.53865	0.220938	0.999866	TIMP4
ENSGALG00000000528	-0.312223	2.12557	0.220999	0.999866	DBNDD1
ENSGALG00000009805	0.33767	1.83258	0.221265	0.999866	PPM1H
ENSGALG00000027645	0.442678	0.899982	0.221292	0.999866	LOC100859020
ENSGALG00000000241	0.356831	2.39821	0.221313	0.999866	STARD4
ENSGALG00000016505	-0.157284	4.34079	0.221406	0.999866	GPN1
ENSGALG00000015547	-0.416274	0.843573	0.221567	0.999866	TADA2B
ENSGALG00000005716	0.329406	2.87199	0.22166	0.999866	SBF2
ENSGALG00000045602	-0.437693	1.28493	0.221757	0.999866	REM1
ENSGALG00000030831	0.17111	5.64462	0.221788	0.999866	FBXW5
ENSGALG00000031270	-0.165686	4.23938	0.221926	0.999866	CSK
ENSGALG00000008429	0.234458	4.37963	0.221934	0.999866	CRNKL1
ENSGALG00000013861	-0.39002	1.32269	0.222202	0.999866	TNFAIP3
ENSGALG00000006724	-0.349433	1.71379	0.222401	0.999866	GPC2
ENSGALG00000009525	0.225445	3.26247	0.222523	0.999866	HAT1
ENSGALG00000034725	-0.160697	4.94645	0.222732	0.999866	BRD4
ENSGALG00000041299	0.529849	0.0821431	0.222767	0.999866	E2F8
ENSGALG00000035836	-0.252872	8.80614	0.222835	0.999866	LDHB
ENSGALG00000024470	-0.467758	0.777323	0.223174	0.999866	CCLI5
ENSGALG00000034655	0.216826	7.63755	0.223292	0.999866	ALDH18A1
ENSGALG00000002729	0.223561	4.75124	0.223339	0.999866	GK5
ENSGALG00000054736	-0.357865	7.12682	0.223438	0.999866	ENSGALG00000054736
ENSGALG00000045705	0.350744	1.95044	0.223508	0.999866	H2AFX
ENSGALG00000012304	0.260099	3.33634	0.223584	0.999866	NFKB1
ENSGALG00000012938	0.301496	2.45265	0.224074	0.999866	AMN1
ENSGALG00000041124	-0.215681	5.12476	0.22408	0.999866	NOLC1
ENSGALG00000012166	0.216265	4.24272	0.224327	0.999866	SLC35F5
ENSGALG00000014267	-0.242494	2.98907	0.224399	0.999866	RBM47
ENSGALG00000002904	0.181205	6.19337	0.224473	0.999866	REEP3
ENSGALG00000005474	0.421412	1.39215	0.224482	0.999866	NAT2
ENSGALG00000008648	0.120676	6.62222	0.224502	0.999866	UBE2A
ENSGALG00000008050	-0.163124	6.18195	0.224586	0.999866	HBP1
ENSGALG00000003172	-0.337458	1.50532	0.224633	0.999866	SLC16A9
ENSGALG00000046704	-0.181144	4.3276	0.224724	0.999866	TAF9
ENSGALG00000009925	-0.203566	3.54727	0.224798	0.999866	MTA3
ENSGALG00000016921	-0.187861	3.97576	0.224855	0.999866	UCHL3
ENSGALG00000006345	0.183365	4.67491	0.22488	0.999866	TMEM43
ENSGALG00000016059	-0.212219	4.20392	0.224924	0.999866	ETS2
ENSGALG00000002913	0.161776	4.77346	0.225004	0.999866	BRI3BP
ENSGALG00000041275	-0.504735	0.214191	0.225099	0.999866	SLC25A38
ENSGALG00000003987	0.246501	4.09781	0.225112	0.999866	TRAF4
ENSGALG00000016980	0.210917	3.73427	0.225225	0.999866	COG3
ENSGALG00000001718	-0.237938	6.31654	0.225297	0.999866	CCNG1
ENSGALG00000043287	-0.296659	3.14615	0.225364	0.999866	CAV1
ENSGALG00000034550	0.165302	4.24988	0.225574	0.999866	POLR2M
ENSGALG00000033205	0.348925	3.84987	0.22563	0.999866	PHF20L1
ENSGALG00000050866	-0.544738	0.733052	0.225771	0.999866	HSD3B1
ENSGALG00000015138	0.313869	2.55749	0.225823	0.999866	CEMIP2
ENSGALG00000048592	-0.316356	2.0875	0.225882	0.999866	VASP
ENSGALG00000015037	0.33799	2.70539	0.22589	0.999866	EVC
ENSGALG00000007955	0.498816	1.20872	0.225926	0.999866	SLC16A5
ENSGALG00000036163	-0.247601	3.04264	0.226066	0.999866	ZNF710
ENSGALG00000000129	-0.15247	7.44868	0.226219	0.999866	TCF25
ENSGALG00000015379	0.496654	0.595909	0.226235	0.999866	TAGLN3
ENSGALG00000033529	-0.226267	3.60839	0.2263	0.999866	BRPF1
ENSGALG00000047393	-0.294252	3.53684	0.22648	0.999866	RAB11FIP5
ENSGALG00000037872	0.348272	1.96204	0.226581	0.999866	ATAD2B
ENSGALG00000036252	0.194411	4.07941	0.226622	0.999866	SAP30
ENSGALG00000004203	0.179585	5.10671	0.226801	0.999866	PSMG3
ENSGALG00000053846	0.491989	0.59436	0.226985	0.999866	FLNC
ENSGALG00000036686	-0.400064	3.29996	0.227202	0.999866	PLTP
ENSGALG00000007581	0.16156	4.85813	0.227229	0.999866	FYTTD1
ENSGALG00000012128	0.229175	3.23607	0.227277	0.999866	IMMP1L
ENSGALG00000039535	0.203125	4.08028	0.227381	0.999866	D2HGDH
ENSGALG00000035980	0.142392	7.19988	0.22748	0.999866	REXO2
ENSGALG00000053336	-0.423084	1.21367	0.227533	0.999866	C14orf180
ENSGALG00000008606	0.159946	7.03792	0.227541	0.999866	NDUFS1
ENSGALG00000026734	-0.234093	2.93672	0.227569	0.999866	GABPB2
ENSGALG00000042995	0.427934	2.40768	0.227625	0.999866	ENSGALG00000042995
ENSGALG00000041863	-0.182917	5.02815	0.227907	0.999866	MRPL13
ENSGALG00000007821	0.132544	5.32803	0.227991	0.999866	DNAJA3
ENSGALG00000012350	0.197192	3.81102	0.228119	0.999866	TDRD7
ENSGALG00000052525	0.246108	3.10961	0.228139	0.999866	ENSGALG00000052525
ENSGALG00000007912	0.361462	1.41921	0.228152	0.999866	ATP9A
ENSGALG00000031158	-0.204851	8.1776	0.228325	0.999866	OAT
ENSGALG00000003227	-0.32299	3.81841	0.228384	0.999866	RAB11FIP4
ENSGALG00000047734	0.503566	0.155354	0.228403	0.999866	ENSGALG00000047734
ENSGALG00000009678	0.154471	5.57219	0.228456	0.999866	KCTD3
ENSGALG00000033054	0.153641	4.87073	0.228519	0.999866	RMC1
ENSGALG00000013037	-0.219953	3.91773	0.228784	0.999866	BCL2L13
ENSGALG00000020160	0.442597	0.887862	0.228885	0.999866	ADH6
ENSGALG00000005619	0.460443	1.06644	0.228947	0.999866	F3
ENSGALG00000003708	-0.192919	3.57538	0.229043	0.999866	WDR70
ENSGALG00000014974	-0.214804	3.41428	0.229093	0.999866	MIB1
ENSGALG00000010428	0.193481	6.11863	0.229106	0.999866	FAM98A
ENSGALG00000034210	0.150946	4.50857	0.229175	0.999866	RPTOR
ENSGALG00000019261	0.367124	1.43863	0.229195	0.999866	ARHGAP8
ENSGALG00000005360	0.659858	4.952	0.229418	0.999866	CA4
ENSGALG00000029142	-0.188858	4.1065	0.22951	0.999866	ORMDL3
ENSGALG00000008025	-0.269086	2.59966	0.229512	0.999866	SLF2
ENSGALG00000009817	0.353011	2.40398	0.2296	0.999866	ZNF770
ENSGALG00000010399	0.14625	6.39827	0.229675	0.999866	SELENOT
ENSGALG00000003748	0.305193	4.63072	0.229689	0.999866	ANO5
ENSGALG00000013196	0.360489	1.40533	0.229739	0.999866	ANKS6
ENSGALG00000036824	-0.519741	2.15369	0.229797	0.999866	CDH23
ENSGALG00000003073	0.444186	1.73122	0.229821	0.999866	RHOBTB1
ENSGALG00000003245	0.216684	5.03799	0.229886	0.999866	LSM1
ENSGALG00000021040	0.213146	3.7246	0.229903	0.999866	HAGHL
ENSGALG00000015660	0.273787	2.5427	0.230047	0.999866	SNX30
ENSGALG00000053881	0.286315	2.0802	0.230248	0.999866	LOC107050995
ENSGALG00000008320	0.195921	6.39204	0.230327	0.999866	EDEM1
ENSGALG00000011868	0.251199	2.4723	0.230335	0.999866	SNAPC1
ENSGALG00000027056	-0.337193	1.65774	0.230654	0.999866	ETFBKMT
ENSGALG00000014421	0.555885	0.0870198	0.230791	0.999866	LCORL
ENSGALG00000030808	0.179965	4.73039	0.230857	0.999866	POLR2J
ENSGALG00000042269	0.266002	2.3262	0.231093	0.999866	METTL25
ENSGALG00000001333	0.194808	3.56575	0.231292	0.999866	MRRF
ENSGALG00000011266	0.235305	4.25008	0.2313	0.999866	PPM1K
ENSGALG00000006608	-0.379223	1.37298	0.231661	0.999866	LOC770392
ENSGALG00000011365	-0.267085	2.56207	0.231954	0.999866	WDR20
ENSGALG00000009538	-0.367442	1.10937	0.232069	0.999866	RDH11
ENSGALG00000001220	-0.368837	8.54238	0.232173	0.999866	HERPUD1
ENSGALG00000005171	0.241352	3.03269	0.23218	0.999866	AP1S3
ENSGALG00000006703	-0.167736	6.84254	0.23225	0.999866	GTPBP4
ENSGALG00000006423	-0.495034	0.0745026	0.232295	0.999866	KCTD5
ENSGALG00000010117	-0.31496	1.50868	0.232412	0.999866	SLC25A21
ENSGALG00000051101	-0.485078	1.07693	0.232455	0.999866	HLA-DRA
ENSGALG00000005423	0.285862	2.62871	0.232523	0.999866	GRHPR
ENSGALG00000001663	-0.150729	5.61152	0.232523	0.999866	MAK16
ENSGALG00000043903	-0.370199	1.20953	0.232632	0.999866	RIMBP3C
ENSGALG00000008916	-0.357937	1.86996	0.23277	0.999866	DNAJB4
ENSGALG00000008677	-0.21897	6.19885	0.232894	0.999866	VIM
ENSGALG00000000775	-0.362484	6.1593	0.232941	0.999866	CTSS
ENSGALG00000030324	-0.380348	1.78403	0.232949	0.999866	KIAA1324L
ENSGALG00000026492	0.160449	5.48279	0.233102	0.999866	EMC6
ENSGALG00000009002	0.499668	0.320909	0.233142	0.999866	CPED1
ENSGALG00000013911	-0.241259	3.75871	0.233311	0.999866	ZC3HAV1
ENSGALG00000002150	0.338172	2.50399	0.233329	0.999866	CPEB1
ENSGALG00000041977	0.212247	5.85475	0.233391	0.999866	RNF128
ENSGALG00000039071	-0.291061	3.28669	0.233485	0.999866	IPO4
ENSGALG00000030781	-0.379993	2.10383	0.233495	0.999866	CA2
ENSGALG00000015304	0.154787	4.90112	0.233516	0.999866	SNX3
ENSGALG00000009331	-0.178533	3.86007	0.234032	0.999866	FBXO28
ENSGALG00000035856	-0.384921	3.45223	0.234112	0.999866	CD48
ENSGALG00000002588	0.187391	8.13503	0.234706	0.999866	PPARD
ENSGALG00000006775	-0.254265	6.69336	0.234843	0.999866	TGM2
ENSGALG00000007886	-0.414154	1.32636	0.234878	0.999866	PAMR1
ENSGALG00000035360	0.139471	5.58448	0.235011	0.999866	XPO6
ENSGALG00000002816	-0.234803	4.05151	0.235032	0.999866	STK10
ENSGALG00000043039	0.148187	5.89371	0.235088	0.999866	HSBP1
ENSGALG00000000544	-0.559749	0.523098	0.235133	0.999866	RAB44
ENSGALG00000011621	0.309609	5.03844	0.235198	0.999866	IGF2R
ENSGALG00000033469	-0.170244	4.49416	0.235604	0.999866	KDM1A
ENSGALG00000048394	0.192176	6.29366	0.235771	0.999866	AP2S1
ENSGALG00000002832	-0.178754	4.11045	0.235776	0.999866	IFI35
ENSGALG00000011443	-0.476017	0.581439	0.236037	0.999866	EXOC3L4
ENSGALG00000002457	-0.165318	5.24668	0.23606	0.999866	SIL1
ENSGALG00000049949	0.322063	3.29078	0.236314	0.999866	LOC101749299
ENSGALG00000003644	0.430176	1.86168	0.236317	0.999866	C2cd4a
ENSGALG00000051358	0.342124	2.31441	0.236364	0.999866	MTERF4
ENSGALG00000023454	0.253073	4.20657	0.236415	0.999866	C9orf152
ENSGALG00000049976	-0.371398	1.96984	0.236462	0.999866	AMIGO1
ENSGALG00000009826	0.232008	3.96456	0.236473	0.999866	CLGN
ENSGALG00000005505	0.298847	4.58496	0.236684	0.999866	PIK3CB
ENSGALG00000012219	-0.463475	0.34004	0.2369	0.999866	UNC5C
ENSGALG00000014916	0.211064	4.69305	0.236945	0.999866	SPIN1
ENSGALG00000007777	0.409311	1.38181	0.236962	0.999866	SLC39A10
ENSGALG00000009314	-0.173684	4.22358	0.236998	0.999866	CACUL1
ENSGALG00000009205	-0.512668	0.143285	0.237023	0.999866	ANKFN1L
ENSGALG00000027534	-0.395912	2.2345	0.237036	0.999866	GM2A
ENSGALG00000027152	0.323932	3.39413	0.237046	0.999866	HELZ
ENSGALG00000008747	-0.411795	1.17921	0.23709	0.999866	ITGA8
ENSGALG00000026111	0.156081	3.9861	0.237276	0.999866	SAA2
ENSGALG00000001765	-0.271137	1.93008	0.237303	0.999866	CAAP1
ENSGALG00000051144	-0.232528	4.04994	0.237305	0.999866	EVI5L
ENSGALG00000010017	0.208948	7.95169	0.237403	0.999866	MCFD2
ENSGALG00000050969	0.195615	3.85014	0.237524	0.999866	RBM15B
[truncated: 9,368 more rows]

## Sheet: Uterus DEGs
Supplementary Table S1. Differentially expressed genes comparing laying hens supplemented with Biostrong 510 (BS) versus controls.
Ensembl ID	log2 Fold Change	Average log2 count per million (CPM)	P-value	Adjusted P-value	Gene symbol
ENSGALG00000010293	7.65223	9.90435	7.91894e-17	7.80128e-13	RTBDN
ENSGALG00000041808	5.59023	6.67546	1.68482e-15	8.29894e-12	ANO1
ENSGALG00000007082	1.97091	6.2522	3.89991e-15	1.28066e-11	CREM
ENSGALG00000011657	2.66202	4.86325	3.92371e-14	9.66353e-11	EAF2
ENSGALG00000007669	3.67392	4.90806	7.14616e-14	1.408e-10	EGR1
ENSGALG00000043727	3.63512	2.47862	5.94648e-13	9.76355e-10	NR4A1
ENSGALG00000032975	3.03604	2.06157	7.94502e-13	1.11814e-09	UBE2QL1
ENSGALG00000043570	1.42757	6.13524	9.40621e-13	1.15831e-09	SGK3
ENSGALG00000004057	1.63515	5.05159	2.11336e-12	2.31329e-09	HMGCL
ENSGALG00000013568	4.16285	1.56645	3.68645e-12	3.63168e-09	NR4A3
ENSGALG00000030614	4.38342	1.40137	9.32016e-12	8.34699e-09	ADH6
ENSGALG00000019552	4.55711	3.46691	2.46806e-11	2.02616e-08	SERPINB10
ENSGALG00000023950	1.4059	4.31362	3.38761e-11	2.56714e-08	CR1L
ENSGALG00000047844	7.84789	3.62602	7.48631e-11	5.26792e-08	ENSGALG00000047844
ENSGALG00000049422	3.76144	5.48529	9.62145e-11	6.319e-08	ATF3
ENSGALG00000000498	3.0034	3.46668	1.16124e-10	6.84652e-08	AC113554.1
ENSGALG00000032737	7.7593	6.54535	1.18146e-10	6.84652e-08	OvoDA1
ENSGALG00000035505	5.14	3.61336	1.47113e-10	8.05151e-08	AOAH
ENSGALG00000000695	2.93072	5.63933	1.67316e-10	8.67527e-08	MFSD4A
ENSGALG00000004653	-3.07583	0.054795	3.37159e-10	1.66075e-07	ENSGALG00000004653
ENSGALG00000014979	1.52179	3.98358	4.03637e-10	1.89352e-07	FRK
ENSGALG00000012538	4.10851	1.9308	4.31609e-10	1.93271e-07	NR4A2
ENSGALG00000051209	3.78328	6.79289	5.55279e-10	2.2835e-07	PZP
ENSGALG00000037950	2.14273	0.0170792	5.56306e-10	2.2835e-07	ALPK3
ENSGALG00000036117	1.94326	3.26979	1.2972e-09	5.11172e-07	TENT5B
ENSGALG00000005099	10.5848	9.7598	1.6611e-09	6.29394e-07	ORM2
ENSGALG00000043734	1.77343	2.72797	2.3377e-09	8.52952e-07	LIPG
ENSGALG00000027891	2.2669	5.60435	2.48061e-09	8.72769e-07	NREP
ENSGALG00000028037	2.95568	2.30483	2.64358e-09	8.98034e-07	FOS
ENSGALG00000036447	3.82214	6.43949	2.74966e-09	9.02936e-07	PZP
ENSGALG00000006666	10.4229	9.22239	3.18409e-09	1.01186e-06	BPIFB2
ENSGALG00000037050	1.88209	3.12222	4.61021e-09	1.41929e-06	FABP3
ENSGALG00000047684	8.68909	6.27551	5.39023e-09	1.59317e-06	ENSGALG00000047684
ENSGALG00000015969	1.49099	5.55527	5.49847e-09	1.59317e-06	FAM135A
ENSGALG00000043252	10.393	11.1481	5.90512e-09	1.66211e-06	SERPINB3
ENSGALG00000030350	2.28972	1.34381	8.95271e-09	2.44992e-06	VAMP2
ENSGALG00000015397	1.7903	4.89456	9.81507e-09	2.61331e-06	FNTA
ENSGALG00000007116	2.34175	1.05125	1.10551e-08	2.79516e-06	CABP1
ENSGALG00000032746	2.95072	4.78757	1.12809e-08	2.79516e-06	ENPP2
ENSGALG00000054544	3.92429	0.96267	1.13492e-08	2.79516e-06	ENSGALG00000054544
ENSGALG00000031496	4.48797	10.8125	1.27548e-08	3.04506e-06	SPIK5
ENSGALG00000002775	1.78167	2.33476	1.29821e-08	3.04506e-06	FA2H
ENSGALG00000015147	1.66458	0.448355	1.58867e-08	3.63968e-06	ALDH1A1
ENSGALG00000008039	1.52388	5.54569	1.63834e-08	3.66818e-06	MFSD13A
ENSGALG00000035504	2.38395	2.29692	3.04393e-08	6.44408e-06	ETV1
ENSGALG00000036883	1.64683	3.47166	3.05923e-08	6.44408e-06	MET
ENSGALG00000009963	5.1665	10.163	3.07439e-08	6.44408e-06	LYZ
ENSGALG00000044618	3.5606	0.596248	3.45065e-08	6.93929e-06	SLC51B
ENSGALG00000033813	1.24689	2.61968	3.45153e-08	6.93929e-06	BTBD6
ENSGALG00000000452	1.50125	1.74365	3.69266e-08	7.27559e-06	TNFRSF10B
ENSGALG00000013867	0.793516	4.65095	3.8091e-08	7.35786e-06	PTPN2
ENSGALG00000007289	0.594565	6.6281	4.999e-08	9.47064e-06	CLPX
ENSGALG00000034806	1.79422	4.70939	6.19135e-08	1.15082e-05	SLC7A13
ENSGALG00000012866	0.955326	5.62418	6.94878e-08	1.26769e-05	SERPINB8
ENSGALG00000016803	3.72855	0.161987	7.24547e-08	1.29779e-05	ST6GAL2
ENSGALG00000010769	2.42029	2.09448	8.69482e-08	1.51648e-05	HPGD
ENSGALG00000040655	1.83914	3.79281	8.78897e-08	1.51648e-05	FAM20A
ENSGALG00000027761	1.20946	7.24373	9.01876e-08	1.51648e-05	TNFAIP8
ENSGALG00000016014	1.02583	6.10596	9.08214e-08	1.51648e-05	RCAN1
ENSGALG00000049848	2.86698	1.66119	9.7169e-08	1.59542e-05	CNR1
ENSGALG00000048542	0.763388	6.12723	1.07193e-07	1.73116e-05	UBE2R2
ENSGALG00000016444	0.920923	5.10818	1.1375e-07	1.80742e-05	ODC1
ENSGALG00000015729	1.08096	4.94632	1.36216e-07	2.07465e-05	LPAR1
ENSGALG00000025884	1.456	5.93588	1.36273e-07	2.07465e-05	NABP1
ENSGALG00000032282	3.32138	2.13035	1.36886e-07	2.07465e-05	CALB1
ENSGALG00000025945	3.60451	7.19594	1.50393e-07	2.19793e-05	AVD
ENSGALG00000011324	2.49286	0.28557	1.51726e-07	2.19793e-05	TUBA4B
ENSGALG00000006080	0.895843	5.5794	1.51828e-07	2.19793e-05	GPC4
ENSGALG00000003073	1.67359	2.62554	1.53944e-07	2.19793e-05	RHOBTB1
ENSGALG00000037989	0.826558	4.53644	1.71193e-07	2.40929e-05	IL10RB
ENSGALG00000010494	3.61257	2.99844	1.75407e-07	2.43382e-05	SLC5A9
ENSGALG00000000394	3.57564	1.64726	1.85873e-07	2.51666e-05	SLC6A17
ENSGALG00000030002	1.54089	4.55117	1.88543e-07	2.51666e-05	KRT18
ENSGALG00000021685	1.34825	2.30872	1.89041e-07	2.51666e-05	SERINC2
ENSGALG00000013869	1.49538	1.31921	2.07377e-07	2.72394e-05	IL20RA
ENSGALG00000045260	5.16283	3.80054	2.23902e-07	2.9023e-05	ENSGALG00000045260
ENSGALG00000006221	1.91576	1.08178	2.38332e-07	3.04924e-05	KIF1A
ENSGALG00000011326	1.08942	2.96014	2.85863e-07	3.61046e-05	STK16
ENSGALG00000006805	0.788431	6.45239	3.14883e-07	3.90862e-05	PLSCR1
ENSGALG00000035345	1.0499	4.91029	3.17406e-07	3.90862e-05	TXNRD1
ENSGALG00000028225	1.99038	3.76637	3.24991e-07	3.95199e-05	SLC17A9
ENSGALG00000009448	0.875977	6.54719	3.2895e-07	3.95199e-05	IFRD1
ENSGALG00000004221	1.29827	1.64286	3.3571e-07	3.9846e-05	IL22RA1
ENSGALG00000005400	3.51455	0.307207	4.38135e-07	5.1384e-05	CACNA2D3
ENSGALG00000016480	1.63641	6.45449	4.75871e-07	5.51531e-05	SDC1
ENSGALG00000015425	2.04038	3.1581	4.98001e-07	5.70468e-05	LPL
ENSGALG00000008308	1.22933	2.89397	5.07155e-07	5.74276e-05	BHLHE40
ENSGALG00000027269	2.66206	0.430159	5.27689e-07	5.90738e-05	GUCA2B
ENSGALG00000009807	1.45427	3.28452	5.56008e-07	6.15446e-05	FLVCR1
ENSGALG00000006035	1.3277	4.3056	5.63755e-07	6.17088e-05	PDE3B
ENSGALG00000052151	3.15887	0.498315	5.81172e-07	6.29162e-05	GDF15
ENSGALG00000012277	1.41034	3.06831	6.35579e-07	6.80583e-05	MAFF
ENSGALG00000014725	1.00619	3.47124	7.03985e-07	7.45727e-05	PLK2
ENSGALG00000038494	0.911001	4.11482	7.25089e-07	7.59911e-05	CMIP
ENSGALG00000010166	1.01372	5.09055	7.40799e-07	7.68203e-05	VLDLR
ENSGALG00000005460	1.30372	3.55489	7.60329e-07	7.80243e-05	SLCO4A1
ENSGALG00000037773	1.94653	1.94357	7.89237e-07	8.01558e-05	ST3GAL1
ENSGALG00000040929	1.72478	0.590462	1.00803e-06	0.000100201	C15orf62
ENSGALG00000027786	2.18448	0.93087	1.0165e-06	0.000100201	SOCS3
ENSGALG00000013863	0.728726	4.24055	1.02269e-06	0.000100201	PSMG2
ENSGALG00000010864	3.3426	0.0164922	1.0273e-06	0.000100201	EREG
ENSGALG00000011718	0.820825	2.92635	1.13653e-06	0.000109769	ZBTB1
ENSGALG00000055041	4.33507	2.20554	1.15313e-06	0.000110291	LOC101749216
ENSGALG00000051683	7.9212	0.872221	1.47412e-06	0.000139637	ENSGALG00000051683
ENSGALG00000028203	0.870771	4.06688	1.58444e-06	0.000148657	SPRED1
ENSGALG00000047422	7.5498	6.64323	1.66133e-06	0.000154401	ENSGALG00000047422
ENSGALG00000051905	2.06609	0.242107	1.7793e-06	0.000163819	PPP1R14D
ENSGALG00000052619	-0.992928	3.01991	2.09157e-06	0.000190787	ENSGALG00000052619
ENSGALG00000040131	0.902689	4.74936	2.28476e-06	0.000206497	CAMKK2
ENSGALG00000000604	1.23486	0.514683	2.37699e-06	0.00021288	NKAIN1
ENSGALG00000004255	1.02168	2.82225	2.43978e-06	0.000216535	SNX8
ENSGALG00000008661	1.77833	2.40678	2.79509e-06	0.000245854	CCN1
ENSGALG00000008827	0.599435	5.30149	2.88373e-06	0.000251406	FERMT1
ENSGALG00000004150	1.0191	4.82228	3.02825e-06	0.00026169	MYO1E
ENSGALG00000009262	3.86622	4.03006	3.08638e-06	0.000264393	FGB
ENSGALG00000017003	2.82476	0.639052	3.1233e-06	0.00026525	MLNR
ENSGALG00000005309	0.672828	5.09449	3.16321e-06	0.000266343	TKT
ENSGALG00000015399	1.60018	2.84164	3.25119e-06	0.000271431	FUT10
ENSGALG00000007808	0.767865	7.07406	3.42731e-06	0.000283731	HID1
ENSGALG00000015977	1.15122	4.61081	3.58122e-06	0.000294001	SMOX
ENSGALG00000017136	1.4699	2.08473	3.75417e-06	0.000305653	GJB6
ENSGALG00000007998	3.10443	0.484764	3.85089e-06	0.000310957	SLC26A4
ENSGALG00000004162	2.09014	1.03539	4.11601e-06	0.000329663	SLC16A6
ENSGALG00000002452	1.45326	7.52496	4.37477e-06	0.000347563	AQP3
ENSGALG00000016779	0.790843	5.96858	4.54948e-06	0.000358551	RNF149
ENSGALG00000052601	1.16542	3.22649	4.63127e-06	0.000359733	ENSGALG00000052601
ENSGALG00000032925	0.809156	5.05295	4.63751e-06	0.000359733	STK40
ENSGALG00000009626	1.36111	5.10913	5.57282e-06	0.000428908	THBS1
ENSGALG00000006494	-0.759513	2.49075	5.88217e-06	0.000448044	GRAMD1B
ENSGALG00000015271	1.09383	5.35142	5.91241e-06	0.000448044	FILIP1L
ENSGALG00000014957	0.648388	7.1198	6.54649e-06	0.000492307	WDR1
ENSGALG00000027159	0.901741	5.1582	6.82537e-06	0.000509391	CNKSR3
ENSGALG00000015180	1.07636	4.79411	8.40471e-06	0.000622544	PSAT1
ENSGALG00000003690	2.12216	0.269335	8.53903e-06	0.000627774	KRT14
ENSGALG00000003775	1.56716	4.84267	8.94098e-06	0.000647694	RICTOR
ENSGALG00000049069	-1.71097	1.09204	8.94148e-06	0.000647694	ENSGALG00000049069
ENSGALG00000017148	1.78038	0.823742	1.00984e-05	0.000726157	CENPJ
ENSGALG00000002389	1.03244	5.42451	1.03191e-05	0.00073665	ITGB4
ENSGALG00000041365	1.4954	1.22977	1.06145e-05	0.000751068	SALL4
ENSGALG00000007157	1.74273	1.27427	1.07075e-05	0.000751068	TENT5D
ENSGALG00000009830	1.05209	4.99487	1.07498e-05	0.000751068	MGAT4D
ENSGALG00000039193	-0.515697	5.05053	1.10342e-05	0.000765515	AGRN
ENSGALG00000003548	0.719262	6.81569	1.18179e-05	0.000814145	BAIAP2L1
ENSGALG00000017205	1.01068	2.71561	1.19631e-05	0.000818428	ENDOD1
ENSGALG00000013814	0.86635	1.61267	1.25562e-05	0.000848805	IMPA2
ENSGALG00000037402	1.28964	4.9932	1.25795e-05	0.000848805	CCN2
ENSGALG00000011835	0.978737	2.75142	1.26856e-05	0.000850146	FGF2
ENSGALG00000005739	1.48536	3.68697	1.47501e-05	0.000979991	SCD
ENSGALG00000017652	1.27143	2.71515	1.48386e-05	0.000979991	TTC9
ENSGALG00000006717	2.4735	10.9497	1.49216e-05	0.000979991	MUC5B
ENSGALG00000010209	0.481345	4.35388	1.55775e-05	0.00101606	PGRMC2
ENSGALG00000010866	1.95084	0.719194	1.5677e-05	0.00101606	AREG
ENSGALG00000011803	1.26781	3.13686	1.62134e-05	0.00104395	EMP1
ENSGALG00000028250	1.28304	4.52255	1.6992e-05	0.00108699	ANKRD22
ENSGALG00000014607	0.705312	4.76118	1.72014e-05	0.00109328	STARD3
ENSGALG00000014730	1.18295	5.70127	1.7797e-05	0.00112096	ELOVL7
ENSGALG00000029102	0.780852	6.18318	1.78646e-05	0.00112096	PXYLP1
ENSGALG00000023818	1.83082	2.21984	1.86111e-05	0.00116042	HSPB9
ENSGALG00000014801	2.12175	5.62793	1.88955e-05	0.00117074	NDC80
ENSGALG00000008136	0.93716	3.42636	2.01985e-05	0.00124365	C2orf69
ENSGALG00000036456	0.968439	0.556964	2.06053e-05	0.00126082	TRIB1
ENSGALG00000036500	1.11583	2.18781	2.30665e-05	0.0014027	ENSGALG00000036500
ENSGALG00000016463	1.19868	3.97756	2.40209e-05	0.00145178	FAM49A
ENSGALG00000011176	1.80555	3.22658	2.62496e-05	0.0015768	SCRN1
ENSGALG00000034274	1.00732	3.42288	2.67984e-05	0.00160002	GRAMD4
ENSGALG00000002182	-1.28653	1.48875	2.74636e-05	0.00162985	NR5A2
ENSGALG00000011875	1.58758	3.37328	2.99841e-05	0.00176878	TRPC3
ENSGALG00000030450	1.1666	3.62699	3.14446e-05	0.00184389	CLIP2
ENSGALG00000037206	0.605412	4.60953	3.18897e-05	0.00185893	ST7
ENSGALG00000010050	-1.93348	1.07764	3.27445e-05	0.00189753	LRFN2
ENSGALG00000008164	-0.988209	0.911685	3.32804e-05	0.00191731	ADAMTS7
ENSGALG00000011605	0.642952	5.67624	3.39692e-05	0.00194561	EPB41L5
ENSGALG00000006728	2.40487	0.785985	3.46664e-05	0.00197407	SLC5A1
ENSGALG00000013742	0.492413	8.89157	3.65899e-05	0.00207163	EZR
ENSGALG00000031255	2.16221	2.87783	3.70624e-05	0.00208639	FGF1
ENSGALG00000030886	2.06443	4.23211	3.75347e-05	0.00210097	PTGDS
ENSGALG00000012879	0.456999	6.06467	3.77794e-05	0.00210272	VPS4B
ENSGALG00000016920	1.00126	6.11592	3.81228e-05	0.00210991	LMO7
ENSGALG00000017008	-0.739783	6.9654	3.86026e-05	0.00212453	RCBTB1
ENSGALG00000006407	1.05753	4.67621	3.95687e-05	0.0021656	TNFRSF10B
ENSGALG00000007550	1.01554	3.92973	4.09206e-05	0.00222722	TPCN2
ENSGALG00000002095	0.45325	6.44951	4.11919e-05	0.00222966	CHMP4B
ENSGALG00000032618	1.35839	0.38384	4.22444e-05	0.00227414	DUSP5
ENSGALG00000041372	1.88748	5.36044	4.3487e-05	0.00232831	MOBP
ENSGALG00000027501	1.05591	4.44121	4.42128e-05	0.00235245	ANPEP
ENSGALG00000048089	1.34806	0.839412	4.44155e-05	0.00235245	ENSGALG00000048089
ENSGALG00000000678	0.921819	4.88878	4.53382e-05	0.00238524	CITED4
ENSGALG00000000884	0.768116	3.53606	4.55189e-05	0.00238524	CXXC5
ENSGALG00000033102	0.965477	4.60228	4.61596e-05	0.00240602	LRRFIP2
ENSGALG00000014371	0.521494	4.94809	4.82024e-05	0.00249928	LGALS8
ENSGALG00000005714	-0.762138	4.14653	4.93303e-05	0.00254437	PKD1
ENSGALG00000029484	0.56394	4.30443	5.13775e-05	0.00263428	RIC8B
ENSGALG00000006872	0.629839	4.11169	5.16084e-05	0.00263428	PISD
ENSGALG00000038721	0.738836	5.69937	5.52162e-05	0.00280391	MAP1LC3A
ENSGALG00000025800	1.47418	3.36583	5.60774e-05	0.00283304	LOC100859906
ENSGALG00000007412	0.732062	6.50356	5.66413e-05	0.00284693	MPZL2
ENSGALG00000024083	0.793857	3.73383	5.90431e-05	0.00295258	TCIM
ENSGALG00000005299	0.503262	5.98461	6.01716e-05	0.00299382	ANXA7
ENSGALG00000005340	0.677696	3.54424	6.44746e-05	0.00317609	SLC35A3
ENSGALG00000005992	0.870586	4.15173	6.44799e-05	0.00317609	PDE8A
ENSGALG00000009450	0.878783	3.72411	6.69311e-05	0.00328043	DUSP10
ENSGALG00000012681	0.796483	4.49937	6.92704e-05	0.00337828	MBOAT1
ENSGALG00000053678	0.933842	5.04758	6.99142e-05	0.00339288	ENSGALG00000053678
ENSGALG00000027986	0.998303	1.95935	7.0755e-05	0.00341685	NIPAL1
ENSGALG00000014784	1.29485	4.8359	7.35802e-05	0.00352547	MAST4
ENSGALG00000005769	1.10319	2.39726	7.372e-05	0.00352547	WEE1
ENSGALG00000015367	0.771656	3.51162	7.6155e-05	0.00362433	NECTIN3
ENSGALG00000013892	0.820506	3.43893	7.76086e-05	0.00367575	MAP3K5
ENSGALG00000052026	1.50973	4.29201	8.70383e-05	0.00408829	SPINK2
ENSGALG00000009063	0.935483	2.85694	8.71488e-05	0.00408829	PASD1
ENSGALG00000016774	1.07619	3.00644	8.79217e-05	0.004105	NPAS2
ENSGALG00000012702	0.715649	3.39885	9.11417e-05	0.00423527	JARID2
ENSGALG00000014984	0.989199	4.75993	9.37635e-05	0.00433664	F2RL1
ENSGALG00000008053	-0.551691	3.82573	9.47256e-05	0.0043537	PRDM11
ENSGALG00000010614	0.797359	6.22551	9.50163e-05	0.0043537	SLC25A4
ENSGALG00000009723	1.15541	3.0525	9.75823e-05	0.00445058	FMN1
ENSGALG00000004189	0.503415	3.16286	0.000100872	0.00457941	MAFK
ENSGALG00000039575	0.797721	6.11412	0.000102522	0.00463298	AMD1
ENSGALG00000037791	0.785114	4.31689	0.000104131	0.00467622	FRMD4B
ENSGALG00000002298	-1.35462	0.234078	0.000104428	0.00467622	COL8A2
ENSGALG00000003503	-0.728507	3.19354	0.000106709	0.00475671	MYBL2
ENSGALG00000000184	2.22328	1.03647	0.000114671	0.0050886	SLC27A6
ENSGALG00000053399	-0.626813	2.59815	0.000116418	0.00514298	DHX57
ENSGALG00000041153	1.10472	0.38038	0.000117989	0.0051891	PHETA1
ENSGALG00000039895	1.16394	1.94993	0.0001196	0.00523658	EPHA2
ENSGALG00000007252	1.5473	0.871807	0.000124854	0.00544244	ANKDD1A
ENSGALG00000000927	1.06965	3.888	0.000126457	0.00548802	ANGPTL2
ENSGALG00000050058	-0.951288	6.62551	0.000128286	0.00553283	REEP1
ENSGALG00000031637	0.715584	3.39427	0.000128613	0.00553283	ICOSLG
ENSGALG00000008932	0.884509	3.872	0.000130792	0.0055903	ENTPD8
ENSGALG00000013795	1.04367	3.02207	0.000131083	0.0055903	HIVEP2
ENSGALG00000009336	0.439988	4.64527	0.000133348	0.00566235	FAM45A
ENSGALG00000041790	0.615837	4.14105	0.000134046	0.00566758	SAMD4A
ENSGALG00000012619	-0.527832	3.97299	0.00013466	0.00566921	PRDM4
ENSGALG00000006453	1.38585	15.0324	0.000137052	0.00574533	LTF
ENSGALG00000039479	1.3372	5.85539	0.000138916	0.00578346	BPIFC
ENSGALG00000031934	0.650841	4.96823	0.000139135	0.00578346	TES
ENSGALG00000000433	1.02854	1.36311	0.000141412	0.0058534	TUBA1C
ENSGALG00000053670	0.892493	1.684	0.00014543	0.00599451	MEGF9
ENSGALG00000034788	1.1831	1.97207	0.000147074	0.00601307	PHLDA1
ENSGALG00000010702	0.659491	6.65966	0.000147101	0.00601307	ADSS
ENSGALG00000049882	0.957149	2.7973	0.000148266	0.00603566	SMPDL3A
ENSGALG00000037289	0.476113	5.71748	0.000149707	0.00606926	ATL2
ENSGALG00000045726	0.759809	3.42483	0.000163553	0.00660341	PWP2
ENSGALG00000045251	0.824234	1.55925	0.000166657	0.00670021	LOC428250
ENSGALG00000008903	0.628073	6.5401	0.000167578	0.00670021	ITPRID2
ENSGALG00000043405	0.733928	6.25337	0.000167991	0.00670021	BNIP3L
ENSGALG00000026465	0.833655	1.66155	0.000171563	0.00681507	TMEM100
ENSGALG00000009433	0.647102	5.93493	0.00018139	0.00717651	BAG3
ENSGALG00000012873	1.37973	4.19513	0.000183704	0.00722822	SERPINB5
ENSGALG00000005750	0.715499	3.94974	0.000184164	0.00722822	SWAP70
ENSGALG00000004719	0.683119	7.42022	0.000194162	0.00757931	SPTAN1
ENSGALG00000037160	1.33568	2.1149	0.000194649	0.00757931	SMAD7
ENSGALG00000005318	1.39774	2.07063	0.000196586	0.00762463	OVCH2
ENSGALG00000036391	0.596063	8.4148	0.000199252	0.00769772	GFPT1
ENSGALG00000016954	-0.972053	1.09005	0.000201304	0.00774659	RGCC
ENSGALG00000012304	0.668266	5.73537	0.000202435	0.00775983	NFKB1
ENSGALG00000002053	-0.530637	6.60142	0.000205577	0.00784971	POR
ENSGALG00000007353	0.502695	3.07888	0.000207515	0.00789312	MTFMT
ENSGALG00000010538	-0.551132	3.98722	0.000211199	0.00800235	TTC27
ENSGALG00000006462	0.399589	6.27817	0.000225232	0.00850138	PPP2CA
ENSGALG00000001364	0.386653	7.2226	0.000226196	0.00850515	CSNK1A1
ENSGALG00000016630	-0.42648	5.94426	0.000229261	0.00858764	EXTL3
ENSGALG00000015808	0.52129	3.61573	0.000234167	0.00873817	SLC35A1
ENSGALG00000041253	-0.736111	2.9213	0.000236499	0.00879189	MYRF
ENSGALG00000031387	0.419939	7.52712	0.000242399	0.00897735	YWHAZ
ENSGALG00000017414	0.645383	5.78268	0.000246909	0.00911012	JUP
ENSGALG00000041353	-0.889656	7.96219	0.000248479	0.00913384	TP53INP1
ENSGALG00000015684	0.384504	4.72878	0.000255796	0.00936788	DNAJC25
ENSGALG00000028415	3.06614	1.36843	0.000258105	0.00940516	HES6
ENSGALG00000033631	0.794452	3.18788	0.000258724	0.00940516	MYC
ENSGALG00000001774	-0.552045	4.37223	0.000263727	0.00955179	NEO1
ENSGALG00000016446	0.692646	7.79587	0.000268585	0.00969212	ATP6V1C2
ENSGALG00000002993	-1.38023	0.428036	0.000271744	0.0097703	CA10
ENSGALG00000002588	0.578862	4.58001	0.000274068	0.00981806	PPARD
ENSGALG00000031737	-1.78783	2.75754	0.000276553	0.00987117	MUC5AC
ENSGALG00000032590	0.611426	2.87342	0.000284693	0.010125	NDE1
ENSGALG00000008603	0.830787	3.18727	0.000290669	0.0103004	ITPKA
ENSGALG00000010145	2.11245	0.618006	0.000295593	0.0104373	MDGA1
ENSGALG00000011961	-1.40849	1.46025	0.000304854	0.0107259	TNIP3
ENSGALG00000011715	0.800705	7.72874	0.000314599	0.0110293	HSPA2
ENSGALG00000007262	0.329911	5.36344	0.000322491	0.011266	SPG21
ENSGALG00000016988	0.959754	3.75929	0.000325986	0.0113478	RUBCNL
ENSGALG00000003861	0.605671	4.45105	0.000336321	0.0116605	HERC4
ENSGALG00000002087	0.517714	4.79105	0.000337337	0.0116605	NCBP1
ENSGALG00000000284	0.900131	4.25469	0.000341654	0.0117319	HOXB4
ENSGALG00000039206	0.881059	1.42004	0.000341785	0.0117319	ARID5A
ENSGALG00000017006	-0.540322	3.81289	0.000343871	0.0117608	SETDB2
ENSGALG00000016316	2.0955	0.794085	0.000345014	0.0117608	GCM1
ENSGALG00000047969	2.62911	0.618366	0.000347574	0.0118073	ENSGALG00000047969
ENSGALG00000000845	-0.719846	4.74066	0.000352906	0.0119472	UVRAG
ENSGALG00000034500	0.819083	2.9485	0.000357219	0.0120518	CIDEA
ENSGALG00000026460	1.08485	3.55231	0.000359694	0.0120939	ARHGEF1
ENSGALG00000006300	0.929558	7.18594	0.000361936	0.0121278	LDHA
ENSGALG00000016595	0.627992	3.29177	0.000364581	0.0121751	TRIM35
ENSGALG00000052333	-1.11578	0.761767	0.000366303	0.0121912	UBR4
ENSGALG00000039164	0.545147	4.21203	0.00037604	0.0124732	PCASP3
ENSGALG00000017235	-1.10538	0.00674614	0.000388619	0.0128162	NOX4
ENSGALG00000000692	-0.730312	2.44438	0.000388982	0.0128162	CDK18
ENSGALG00000034855	0.769324	4.43997	0.000391235	0.0128474	HK2
ENSGALG00000030943	0.776861	3.04334	0.000398177	0.0130319	KRAS
ENSGALG00000035701	-0.835944	5.21696	0.00041415	0.0135098	SMAD3
ENSGALG00000020922	0.717465	2.93061	0.000419115	0.013592	C1orf21
ENSGALG00000013400	0.329508	5.17861	0.000419428	0.013592	PDCD6
ENSGALG00000016457	0.518648	3.67398	0.000422053	0.0136006	TRIB2
ENSGALG00000015746	0.869291	4.66129	0.000422453	0.0136006	JAM2
ENSGALG00000031546	1.34546	2.24503	0.000433648	0.0139155	CBLIF
ENSGALG00000008623	0.619072	5.38127	0.000436298	0.013955	TOR4A
ENSGALG00000032342	-0.638554	5.27218	0.000448051	0.0142537	MIGA2
ENSGALG00000016455	1.65967	4.20524	0.000448528	0.0142537	GREB1
ENSGALG00000038902	0.777147	1.74369	0.000454479	0.0143963	PIM1
ENSGALG00000053694	1.42207	9.62488	0.000460342	0.0145023	OVST
ENSGALG00000037171	0.408244	4.44536	0.000460767	0.0145023	ZNF622
ENSGALG00000032647	0.609152	5.58991	0.000469591	0.0146863	CLASP2
ENSGALG00000017068	-1.18594	3.84823	0.000470803	0.0146863	KL
ENSGALG00000032417	-0.717833	1.76663	0.000471087	0.0146863	CHD6
ENSGALG00000043087	0.728619	5.88328	0.000475758	0.014756	MTF2
ENSGALG00000005123	1.57116	1.39679	0.000476318	0.014756	WNT7A
ENSGALG00000011504	0.843417	5.69275	0.000481128	0.0148583	TMPO
ENSGALG00000008980	-0.888593	3.32172	0.000498273	0.0153281	VWA2
ENSGALG00000015028	1.199	1.42396	0.000499452	0.0153281	RLN3
ENSGALG00000031094	1.24872	0.963759	0.000506466	0.0154951	EDA2R
ENSGALG00000004205	0.552749	4.75069	0.000511756	0.0156084	SOAT1
ENSGALG00000037629	1.30273	4.89983	0.000519158	0.0157853	TRANK1
ENSGALG00000005118	1.50091	0.337297	0.00055714	0.0168881	FAM124B
ENSGALG00000002354	0.581189	4.6984	0.000561468	0.0169277	PUS1
ENSGALG00000043167	0.912825	3.05845	0.000561885	0.0169277	TNFRSF11B
ENSGALG00000012530	-0.468429	2.94675	0.000568427	0.0170726	FOXRED2
ENSGALG00000012362	-1.44812	1.61807	0.000574829	0.0172124	THSD7B
ENSGALG00000006657	0.368762	6.55266	0.000585296	0.0174727	MAPRE1
ENSGALG00000002187	0.469394	7.88123	0.000593051	0.0176495	HSD17B4
ENSGALG00000037780	0.704982	1.68673	0.0005948	0.0176495	PMEPA1
ENSGALG00000013727	0.484784	5.31404	0.000607758	0.0179772	SYNJ2
ENSGALG00000000966	-0.649994	3.01284	0.000609495	0.0179772	NPHP4
ENSGALG00000033171	1.34507	0.445614	0.000628173	0.0184703	TGM4
ENSGALG00000047398	1.02555	6.41897	0.000629961	0.0184703	ENSGALG00000047398
ENSGALG00000005021	0.411316	4.6465	0.000650943	0.0190289	RAB43
ENSGALG00000023621	0.636548	3.0538	0.000676736	0.0196786	SFXN3
ENSGALG00000007174	1.13243	0.298544	0.000677167	0.0196786	TNFSF15
ENSGALG00000001262	0.47798	6.37174	0.000688435	0.0199473	CLIC4
ENSGALG00000003948	0.513615	5.44488	0.000692403	0.0200034	ALAS1
ENSGALG00000027778	-1.00368	3.10304	0.000705233	0.0203145	LOC770492
ENSGALG00000015961	-0.589828	7.89647	0.000710794	0.020415	SUCLG1
ENSGALG00000011116	1.05289	2.6377	0.000741167	0.0212254	VRK1
ENSGALG00000001034	0.464492	4.50531	0.000749475	0.0214012	AAR2
ENSGALG00000012429	0.788201	1.92886	0.000761576	0.0216838	BMP4
ENSGALG00000013886	0.494611	3.83366	0.000764767	0.021712	LDLRAD4
ENSGALG00000031917	0.828554	4.92632	0.00077018	0.0217698	ANKIB1
ENSGALG00000003681	0.628551	5.58946	0.000771223	0.0217698	TOP1
ENSGALG00000014944	1.03195	0.932339	0.000780332	0.0219503	GCNT4
ENSGALG00000030712	-1.34131	0.188277	0.000782077	0.0219503	COL2A1
ENSGALG00000007177	-0.542583	3.81137	0.000794651	0.0222399	PTPRG
ENSGALG00000054209	-0.497411	3.75296	0.000798544	0.0222855	RGS3
ENSGALG00000011141	1.13862	2.23762	0.000831149	0.0230253	ITGB6
ENSGALG00000009519	-0.908426	3.42889	0.00083173	0.0230253	ARG2
ENSGALG00000052896	0.501676	5.31417	0.000832063	0.0230253	ENSGALG00000052896
ENSGALG00000001841	-0.75443	4.5089	0.00083817	0.0231293	ROGDI
ENSGALG00000032191	-0.762035	4.28624	0.000871096	0.0239708	ENSGALG00000032191
ENSGALG00000030151	1.3848	3.89907	0.000875423	0.0240227	LUZP2
ENSGALG00000039080	0.849796	3.74118	0.000880985	0.0241082	CD44
ENSGALG00000026605	0.664879	5.80553	0.000886117	0.0241815	BAG2
ENSGALG00000035447	0.520503	4.46216	0.000903101	0.0245769	IL4R
ENSGALG00000013022	-0.933198	1.46727	0.000908275	0.0246496	CACNA1C
ENSGALG00000004902	-0.54122	5.29405	0.00092568	0.0250529	TOM1L2
ENSGALG00000001664	0.633432	1.42201	0.000935205	0.0252414	PTPN9
ENSGALG00000048239	-0.500347	2.63276	0.00096591	0.0259989	LOC100859848
ENSGALG00000008165	-0.837879	2.35415	0.00097599	0.026188	GPR75
ENSGALG00000054787	2.34774	0.187132	0.000978251	0.026188	TOPAZ1
ENSGALG00000008335	0.759565	4.69632	0.00098499	0.0262969	PHTF2
ENSGALG00000032957	0.790594	4.03504	0.000996303	0.026527	NOCT
ENSGALG00000039839	-0.53599	5.56474	0.00100553	0.0266064	HEXD
ENSGALG00000039013	0.452113	4.37392	0.00101051	0.0266064	EXT1
ENSGALG00000006598	-0.407218	7.62673	0.0010106	0.0266064	SORL1
ENSGALG00000006662	2.75169	3.86908	0.00101092	0.0266064	BPIFB3
ENSGALG00000048945	-1.34552	1.05895	0.00101279	0.0266064	ENSGALG00000048945
ENSGALG00000004286	-0.799046	4.22473	0.00102035	0.0266539	COL13A1
ENSGALG00000004889	0.530292	6.1212	0.00102243	0.0266539	SLC2A1
ENSGALG00000006258	-1.27341	3.91048	0.00102271	0.0266539	SPOCK1
ENSGALG00000048091	-0.46917	3.60275	0.00103096	0.0267979	IFI35
ENSGALG00000010051	-0.530368	6.01795	0.0010364	0.0268684	MOCS1
ENSGALG00000013809	-0.367745	4.8293	0.00104979	0.0270872	UBAP2
ENSGALG00000006252	0.468236	5.03784	0.00105034	0.0270872	LMO4
ENSGALG00000040224	0.560243	4.18071	0.00107306	0.0276009	TIRAP
[truncated: 11,499 more rows]
