# Supplementary material for: Digestibility and transcriptomic profiling of kidney, pancreas, follicle, and uterus in laying hens supplemented with phytogenic feed additive
Source: Poult Sci. 2025 Dec 8;105(2):106219. doi: 10.1016/j.psj.2025.106219 (PMC12774750; doi:10.1016/j.psj.2025.106219)
Supplement: Supplementary file 2 — Supplemental Table S2. Tissue-specific enrichment of pathways based on differentially expressed genes comparing laying hens supplemented with Biostrong 510 versus controls. [file mmc2.xlsx]

## Sheet: Enrichment Analysis
Supplementary Table S2. Tissue-specific enrichment of pathways based on differentially expressed genes comparing laying hens supplemented with Biostrong 510 versus controls
Tissue	Database	Term name	Term ID	Term size	Bonferroni adjusted P-value	Genes
Follicle	GO:BP	small molecule biosynthetic process	GO:0044283	301	0.000476876	ACSM3, ENSGALG00000016570, ENSGALG00000034772, G6PC1, HOGA1, PCK1, RGN, UPB1
Follicle	GO:BP	carboxylic acid biosynthetic process	GO:0046394	158	0.00178131	ACSM3, ENSGALG00000016570, ENSGALG00000034772, HOGA1, RGN, UPB1
Follicle	GO:BP	organic acid biosynthetic process	GO:0016053	159	0.00184776	ACSM3, ENSGALG00000016570, ENSGALG00000034772, HOGA1, RGN, UPB1
Follicle	GO:BP	monosaccharide biosynthetic process	GO:0046364	47	0.0038946	ENSGALG00000016570, PCK1, RGN
Follicle	GO:BP	carboxylic acid metabolic process	GO:0019752	499	0.0198062	ACSM3, ENSGALG00000016570, ENSGALG00000034772, HOGA1, PCK1, RGN, UGT1A1, UPB1
Follicle	KEGG	Ascorbate and aldarate metabolism	KEGG:00053	13	4.90168e-06	ENSGALG00000016570, MIOX, RGN, UGT1A1
Follicle	REAC	Digestion	REAC:R-GGA-8935690	12	0.000383851	AMY2A, CEL, PNLIPRP1
Follicle	REAC	Digestion and absorption	REAC:R-GGA-8963743	15	0.000789505	AMY2A, CEL, PNLIPRP1
Follicle	REAC	Degradation of the extracellular matrix	REAC:R-GGA-1474228	43	0.0203384	CDH1, CTRB2, ENSGALG00000044661
Uterus	GO:BP	response to growth factor	GO:0070848	414	0.000102258	ADAMTS7, BCAR1, BMP4, CIDEA, COL2A1, CTNNB1, CYR61, EGR1, ENSGALG00000037160, EPB41L5, EPHA2, EXT1, FERMT1, FGF1, FGF2, FOS, HPGD, ITGB6, KL, LDLRAD4, NEO1, NOV, NR4A1, NREP, NTRK3, PDCD6, PDE8A, PMEPA1, SMAD3, SORL1, SPRED1, SRC, THBS1, TMEM100, WNT7A
Uterus	GO:BP	cellular response to growth factor stimulus	GO:0071363	406	0.000207747	ADAMTS7, BCAR1, BMP4, CIDEA, COL2A1, CTNNB1, CYR61, EGR1, ENSGALG00000037160, EPB41L5, EXT1, FERMT1, FGF1, FGF2, FOS, HPGD, ITGB6, KL, LDLRAD4, NEO1, NOV, NR4A1, NREP, NTRK3, PDCD6, PDE8A, PMEPA1, SMAD3, SORL1, SPRED1, SRC, THBS1, TMEM100, WNT7A
Uterus	GO:BP	epithelial cell migration	GO:0010631	195	0.000347919	BCAR1, BMP4, DUSP10, ENPP2, EPB41L5, EPHA2, FERMT1, FGF1, FGF2, JUP, LGALS8, MET, NR4A1, PDCD6, PLK2, PPARD, PTPRG, RGCC, SPRED1, SRC, THBS1, WNT7A
Uterus	GO:BP	epithelium migration	GO:0090132	196	0.00038144	BCAR1, BMP4, DUSP10, ENPP2, EPB41L5, EPHA2, FERMT1, FGF1, FGF2, JUP, LGALS8, MET, NR4A1, PDCD6, PLK2, PPARD, PTPRG, RGCC, SPRED1, SRC, THBS1, WNT7A
Uterus	GO:BP	tissue migration	GO:0090130	198	0.000457604	BCAR1, BMP4, DUSP10, ENPP2, EPB41L5, EPHA2, FERMT1, FGF1, FGF2, JUP, LGALS8, MET, NR4A1, PDCD6, PLK2, PPARD, PTPRG, RGCC, SPRED1, SRC, THBS1, WNT7A
Uterus	GO:BP	regulation of epithelial cell migration	GO:0010632	150	0.00217956	BCAR1, BMP4, DUSP10, ENPP2, EPB41L5, EPHA2, FGF1, FGF2, JUP, MET, PDCD6, PLK2, PTPRG, RGCC, SPRED1, SRC, THBS1, WNT7A
Uterus	GO:BP	regulation of kinase activity	GO:0043549	407	0.00664383	ADAR, BMP4, CYR61, DGKZ, DUSP10, EPHA2, EREG, FGF1, FGF2, LMO4, MAP2K6, MAP3K5, MCPH1, NOX4, NTRK3, PIP4K2A, PKD1, PPP2CA, PRKAR2B, RGCC, SORL1, SPRED1, SRC, TCIM, THBS1, TIRAP, TNFSF15, TRIB1, UVRAG, VLDLR, ZNF622
Uterus	GO:BP	regulation of transferase activity	GO:0051338	476	0.00866424	ADAR, BAG2, BMP4, CTNNB1, CYR61, DGKZ, DUSP10, EPHA2, EREG, FGF1, FGF2, GINS2, LMO4, MAP2K6, MAP3K5, MCPH1, NOX4, NTRK3, PIP4K2A, PKD1, PPP2CA, PRKAR2B, RGCC, SORL1, SPRED1, SRC, TCIM, THBS1, TIRAP, TNFSF15, TRIB1, UVRAG, VLDLR, ZNF622
Uterus	GO:BP	ERK1 and ERK2 cascade	GO:0070371	170	0.0137619	ATF3, BMP4, CYR61, DUSP10, EPHA2, EZR, F2RL1, FGB, FGF1, FGF2, MYC, NOV, NOX4, PDE8A, SPRED1, SRC, TIRAP, YWHAZ
Uterus	GO:BP	regulation of ERK1 and ERK2 cascade	GO:0070372	157	0.0191604	ATF3, BMP4, CYR61, DUSP10, EPHA2, EZR, F2RL1, FGB, FGF1, FGF2, NOV, NOX4, PDE8A, SPRED1, SRC, TIRAP, YWHAZ
Uterus	GO:BP	skeletal system development	GO:0001501	346	0.0207723	ADAMTS7, ARID5A, BMP4, COL13A1, COL2A1, CTNNB1, CYR61, EPHA2, EXT1, FGF2, FLVCR1, FMN1, HOXB4, ITGB6, MAP2K6, MCPH1, MIGA2, NOV, PIP4K2A, PKD1, PKDCC, SMAD3, SRC, TAPT1, TBX3, TTC9, WNT7A
Uterus	GO:BP	MAPK cascade	GO:0000165	434	0.0252383	ATF3, BMP4, CTNNB1, CYR61, DUSP10, EPHA2, EZR, F2RL1, FGB, FGF1, FGF2, KL, LPAR1, MAP2K6, MAP3K5, MYC, NFKB1, NOV, NOX4, NTRK3, PDE8A, RNF149, SMAD3, SORL1, SPRED1, SRC, THBS1, TIRAP, TRIB1, YWHAZ, ZNF622
Uterus	GO:BP	ameboidal-type cell migration	GO:0001667	272	0.0291906	BCAR1, BMP4, CAP1, DUSP10, ENPP2, EPB41L5, EPHA2, FERMT1, FGF1, FGF2, JUP, LGALS8, MET, NR4A1, PDCD6, PLK2, PPARD, PTPRG, RGCC, SPRED1, SRC, THBS1, WNT7A
Uterus	GO:BP	positive regulation of transferase activity	GO:0051347	299	0.0445793	CTNNB1, CYR61, DGKZ, EPHA2, EREG, FGF1, FGF2, GINS2, LMO4, MAP2K6, MAP3K5, NOX4, NTRK3, PKD1, PPP2CA, RGCC, SORL1, SRC, TCIM, THBS1, TIRAP, TNFSF15, VLDLR, ZNF622
Uterus	GO:BP	epithelial to mesenchymal transition	GO:0001837	102	0.0451536	BMP4, CTNNB1, EPB41L5, FGF1, FGF2, LDLRAD4, PDCD6, PPP2CA, RGCC, SMAD3, SPRED1, TBX3, TMEM100
Uterus	KEGG	MAPK signaling pathway	KEGG:04010	249	0.015091	AREG, CACNA1C, CACNA2D3, DUSP10, DUSP5, EPHA2, EREG, FGF1, FGF2, FOS, HSPA2, JUND, KRAS, MAP2K6, MAP3K5, MET, MYC, NFATC1, NFKB1, NR4A1, VEGFA
Pancreas	REAC	Neutrophil degranulation	REAC:R-GGA-6798695	378	0.035267	EPX, HBBA, S100A12
